# Supplementary material for: High-density LD-based structural variations analysis in ten Native and Mestizo Mexican populations
Source: PLoS One. 2025 Sep 25;20(9):e0333193. doi: 10.1371/journal.pone.0333193 (PMC12463268; doi:10.1371/journal.pone.0333193)
Supplement: S4_Table — (XLSX) [file pone.0333193.s004.xlsx]

## Sheet: Hoja1
Supporting Information 4
Table of Number of SVs per chromosome in each population
Population	Chr 1	Chr 2	Chr 3	Chr 4	Chr 5	Chr 6	Chr 7	Chr 8	Chr 9	Chr 10	Chr 11	Chr 12	Chr 13	Chr 14	Chr 15	Chr 16	Chr 17	Chr 18	Chr 19	Chr 20	Chr 21	Chr 22
GUANAJUATO	25	27	21	24	10	21	11	26	16	23	20	17	9	10	13	14	6	9	3	12	4	5
GUERRERO	22	31	21	22	13	31	19	23	12	23	25	16	16	11	7	8	7	10	3	12	7	10
SONORA	19	29	22	23	24	35	11	27	19	26	29	10	9	12	7	8	7	13	2	18	5	7
TAMAULIPAS	15	23	21	23	20	14	14	19	10	15	20	18	18	8	6	9	4	7	2	12	6	5
VERACRUZ	15	38	28	21	21	24	18	17	12	23	23	15	11	8	14	10	9	15	4	16	5	6
YUCATAN	25	29	25	25	21	17	11	23	14	27	25	16	14	18	10	12	9	15	4	14	3	8
ZACATECAS	25	23	22	24	24	21	10	29	15	23	22	14	10	11	9	10	9	14	4	12	5	6
MAYA	39	49	28	29	41	44	18	35	28	36	39	25	30	17	23	22	12	19	9	19	12	12
TEPEHUANO	43	63	46	51	50	52	35	36	30	36	45	26	30	18	21	12	16	24	5	16	13	11
ZAPOTECA	52	64	52	51	46	51	29	42	39	45	52	31	24	25	26	25	12	19	4	19	12	14
