# Supplementary material for: High-density LD-based structural variations analysis in ten Native and Mestizo Mexican populations
Source: PLoS One. 2025 Sep 25;20(9):e0333193. doi: 10.1371/journal.pone.0333193 (PMC12463268; doi:10.1371/journal.pone.0333193)
Supplement: S5_Table — (XLSX) [file pone.0333193.s005.xlsx]

## Sheet: Hoja1
Supporting Information 5
Table of Genes involved in Structural Variations
INDEX	CHROMOSOME	GENE START POSITION	GENE END POSITION	GENE ID	DESCRIPTION	POPULATIONS WITH SVs WITHIN THE GENE
1	1	12644084	12667075	AADACL4	arylacetamide deacetylase like 4	GUA, SON, ZAC
2	1	93992833	94121147	ABCA4	ATP binding cassette subfamily A member 4	GUA, GUE, MAYA, SON, TAM, TEPE, VER, YUC, ZAC, ZAPO
3	1	229516581	229558706	ABCB10	ATP binding cassette subfamily B member 10	GUA
4	1	54548227	54639191	ACOT11	acyl-CoA thioesterase 11	GUA, GUE, MAYA, SON, TEPE, YUC, ZAC, ZAPO
5	1	147629657	147670523	ACP6	acid phosphatase 6, lysophosphatidic	GUE, TAM
6	1	17755332	17827062	ACTL8	actin like 8	GUE, SON, VER, YUC, ZAC, ZAPO
7	1	236686498	236764630	ACTN2	actinin alpha 2	GUA, GUE, TAM, TEPE, VER, ZAC
8	1	167809385	167914133	ADCY10	adenylate cyclase 10	GUA, GUE, SON, YUC, ZAC
9	1	81306131	81993931	ADGRL2	adhesion G protein-coupled receptor L2	GUA, GUE, MAYA, SON, TAM, TEPE, VER, YUC, ZAC, ZAPO
10	1	78889763	79006729	ADGRL4	adhesion G protein-coupled receptor L4	TAM, YUC
11	1	203127725	203167404	ADORA1	adenosine A1 receptor	SON
12	1	48522510	50023953	AGBL4	AGBL carboxypeptidase 4	GUE, MAYA, SON, TAM, TEPE, VER, YUC, ZAC, ZAPO
13	1	15571698	15585050	AGMAT	agmatinase (putative)	ZAC
14	1	230702522	230745582	AGT	angiotensinogen	VER, ZAPO
15	1	11736135	11750768	AGTRAP	angiotensin II receptor associated protein	GUA, GUE, ZAC
16	1	246839097	246931947	AHCTF1	AT-hook containing transcription factor 1	VER
17	1	159055050	159147131	AIM2	absent in melanoma 2	GUE, SON, TAM, YUC
18	1	4654608	4792533	AJAP1	adherens junctions associated protein 1	GUA, GUE, MAYA, SON, TAM, TEPE, VER, YUC, ZAC, ZAPO
19	1	65147551	65232144	AK4	adenylate kinase 4	GUA, GUE, MAYA, SON, TEPE, VER, YUC, ZAC, ZAPO
20	1	77282018	77559965	AK5	adenylate kinase 5	GUA, GUE, TAM, TEPE, VER, YUC, ZAC, ZAPO
21	1	108815900	108858243	AKNAD1	AKNA domain containing 1	SON, TEPE, YUC, ZAC
22	1	19302707	19312145	AKR7A2	aldo-keto reductase family 7 member A2	GUE, SON, VER
23	1	19274228	19288769	AKR7A3	aldo-keto reductase family 7 member A3	MAYA
24	1	165662215	165698561	ALDH9A1	aldehyde dehydrogenase 9 family member A1	MAYA, ZAC
25	1	94974404	95072950	ALG14	ALG14 UDP-N-acetylglucosaminyltransferase subunit	SON
26	1	21508983	21578409	ALPL	alkaline phosphatase, biomineralization associated	GUA, MAYA, TAM, TEPE, YUC
27	1	113894193	113905027	AP4B1	adaptor related protein complex 4 subunit beta 1	GUE, ZAC
28	1	113812611	113901236	AP4B1-AS1	AP4B1 antisense RNA 1	GUE, ZAC
29	1	17513434	17697874	ARHGEF10L	Rho guanine nucleotide exchange factor 10 like	GUA, SON, VER, YUC, ZAC
30	1	156934839	157046902	ARHGEF11	Rho guanine nucleotide exchange factor 11	GUA, TAM, ZAPO
31	1	44674713	44725590	ARMH1	armadillo like helical domain containing 1	SON
32	1	230979093	231000732	ARV1	ARV1 homolog, fatty acid homeostasis modulator	ZAPO
33	1	176857320	177164711	ASTN1	astrotactin 1	GUA, GUE, MAYA, SON, TEPE, VER, YUC, ZAC, ZAPO
34	1	212565406	212620776	ATF3	activating transcription factor 3	GUE, TEPE, VER, YUC, ZAC
35	1	161766319	161964069	ATF6	activating transcription factor 6	TEPE, ZAC, ZAPO
36	1	62784131	62865515	ATG4C	autophagy related 4C cysteine peptidase	MAYA, ZAPO
37	1	16985957	17011927	ATP13A2	ATPase cation transporting 13A2	ZAPO
38	1	160115758	160143590	ATP1A2	ATPase Na+/K+ transporting subunit alpha 2	GUA, GUE, SON, VER, YUC, ZAC
39	1	160151602	160186979	ATP1A4	ATPase Na+/K+ transporting subunit alpha 4	GUA, GUE, MAYA, SON, TAM, TEPE, VER, YUC, ZAC
40	1	169106689	169132718	ATP1B1	ATPase Na+/K+ transporting subunit beta 1	GUA, MAYA, SON, VER, YUC, ZAC
41	1	203626831	203744080	ATP2B4	ATPase plasma membrane Ca2+ transporting 4	GUA, GUE, SON, TEPE, VER, YUC
42	1	109483904	109492803	ATXN7L2	ataxin 7 like 2	TEPE
43	1	43979209	43991170	B4GALT2	beta-1,4-galactosyltransferase 2	GUE
44	1	156642116	156659527	BCAN	brevican	GUE, SON, YUC, ZAC, ZAPO
45	1	93561740	93848150	BCAR3	BCAR3 adaptor protein, NSP family member	GUA, GUE, MAYA, SON, TEPE, VER, YUC, ZAC, ZAPO
46	1	147541500	147626215	BCL9	BCL9 transcription coactivator	GUA, GUE, SON, VER, YUC
47	1	48727518	48776890	BEND5	BEN domain containing 5	GUE, MAYA, TAM, TEPE, YUC, ZAC, ZAPO
48	1	205434885	205456044	BLACAT1	BLACAT1 overlapping LEMD1 locus	GUA, GUE, MAYA, SON, YUC, ZAC
49	1	177170957	177282421	BRINP2	BMP/retinoic acid inducible neural specific 2	GUE, TAM, VER, YUC, ZAC
50	1	190097657	190477863	BRINP3	BMP/retinoic acid inducible neural specific 3	GUA, SON, YUC, ZAC, ZAPO
51	1	54998932	55017171	BSND	barttin CLCNK type accessory subunit beta	GUA, GUE, MAYA, TEPE, ZAPO
52	1	22636462	22639677	C1QA	complement C1q A chain	GUA, TEPE, VER, YUC
53	1	22653235	22661636	C1QB	complement C1q B chain	SON, ZAPO
54	1	172420684	172468828	C1orf105	chromosome 1 open reading frame 105	VER
55	1	207018521	207032755	C1orf116	chromosome 1 open reading frame 116	SON
56	1	67092164	67141645	C1orf141	chromosome 1 open reading frame 141	GUA, MAYA, VER
57	1	111473983	111478511	C1orf162	chromosome 1 open reading frame 162	ZAPO
58	1	230837118	230869590	C1orf198	chromosome 1 open reading frame 198	TAM, VER, YUC
59	1	184387028	184629018	C1orf21	chromosome 1 open reading frame 21	GUE, TAM
60	1	162378840	162386811	C1orf226	chromosome 1 open reading frame 226	GUE, ZAPO
61	1	85249952	85259661	C1orf52	chromosome 1 open reading frame 52	SON, TAM
62	1	59990393	60073769	C1orf87	chromosome 1 open reading frame 87	GUE, MAYA, SON, TAM, TEPE, VER, ZAPO
63	1	34166992	34219130	C1orf94	chromosome 1 open reading frame 94	GUE, MAYA, SON, TEPE, VER, ZAC, ZAPO
64	1	56854796	56918222	C8A	complement C8 alpha chain	GUE, SON, TEPE, VER, ZAC
65	1	56929206	56966014	C8B	complement C8 beta chain	GUA, MAYA, SON, TAM, VER, YUC, ZAC
66	1	8945867	8975091	CA6	carbonic anhydrase 6	GUA, MAYA, SON, TAM, VER, YUC, ZAC, ZAPO
67	1	64470128	64693052	CACHD1	cache domain containing 1	GUA, GUE, MAYA, SON, TAM, TEPE, VER, YUC, ZAC, ZAPO
68	1	181317698	181808083	CACNA1E	calcium voltage-gated channel subunit alpha1 E	GUA, GUE, MAYA, SON, TEPE, VER, YUC, ZAC, ZAPO
69	1	201039511	201112425	CACNA1S	calcium voltage-gated channel subunit alpha1 S	GUE, MAYA, SON, TEPE, VER, YUC, ZAC, ZAPO
70	1	174999434	175012026	CACYBP	calcyclin binding protein	GUE
71	1	159171614	159203312	CADM3	cell adhesion molecule 3	GUE
72	1	209583713	209613938	CAMK1G	calcium/calmodulin dependent protein kinase IG	GUA, GUE, MAYA, SON, TEPE, VER, YUC, ZAC
73	1	6785453	7769705	CAMTA1	calmodulin binding transcription activator 1	GUA, GUE, MAYA, SON, TAM, TEPE, VER, YUC, ZAC, ZAPO
74	1	7382486	7389753	CAMTA1-AS2	CAMTA1 antisense RNA 2	TAM
75	1	223541615	223665700	CAPN8	calpain 8	MAYA, TAM
76	1	230747387	230801988	CAPN9	calpain 9	TEPE, VER, ZAC
77	1	19338774	19485538	CAPZB	capping actin protein of muscle Z-line subunit beta	GUA, GUE, SON, TEPE, VER, ZAPO
78	1	15491400	15524911	CASP9	caspase 9	VER, YUC, ZAC
79	1	10636603	10796645	CASZ1	castor zinc finger 1	GUA, GUE, MAYA, SON, TAM, TEPE, VER, YUC, ZAC
80	1	26190601	26202963	CATSPER4	cation channel sperm associated 4	GUA, GUE, TAM, YUC
81	1	244451241	244640503	CATSPERE	catsper channel auxiliary subunit epsilon	GUE, SON, TEPE, YUC, ZAC
82	1	169394869	169460668	CCDC181	coiled-coil domain containing 181	GUA
83	1	162851019	162868832	CCDC190	coiled-coil domain containing 190	YUC
84	1	3752449	3771644	CCDC27	coiled-coil domain containing 27	GUA, GUE, MAYA, SON, TAM, TEPE, VER, YUC, ZAC, ZAPO
85	1	229321014	229343046	CCSAP	centriole, cilia and spindle associated protein	TAM
86	1	156308967	156338291	CCT3	chaperonin containing TCP1 subunit 3	SON
87	1	117001759	117036551	CD101	CD101 molecule	GUE, MAYA, SON, TAM, YUC, ZAC
88	1	117025481	117059489	CD101-AS1	CD101 antisense RNA 1	GUA, MAYA, SON, TAM, VER, YUC
89	1	158285404	158331530	CD1B	CD1b molecule	GUA
90	1	167430639	167518528	CD247	CD247 molecule	GUA, GUE, MAYA, SON, TEPE, VER, YUC, ZAC, ZAPO
91	1	207880971	207911124	CD34	CD34 molecule	TAM, TEPE, VER, YUC, ZAC
92	1	160678745	160711821	CD48	CD48 molecule	GUA, GUE, YUC
93	1	157827067	157841807	CD5L	CD5 molecule like	GUE, TAM, VER, YUC
94	1	226989857	227318491	CDC42BPA	CDC42 binding protein kinase alpha	GUA, GUE, TEPE, VER, ZAPO
95	1	54132686	54152999	CDCP2	CUB domain containing protein 2	MAYA, TEPE, YUC
96	1	205504668	205532789	CDK18	cyclin dependent kinase 18	GUE, TAM, YUC, ZAC
97	1	15456731	15472090	CELA2A	chymotrypsin like elastase 2A	GUA
98	1	214603194	214664570	CENPF	centromere protein F	TEPE
99	1	26234199	26278807	CEP85	centrosomal protein 85	MAYA
100	1	159872363	159900164	CFAP45	cilia and flagella associated protein 45	GUE, VER, YUC, ZAPO
101	1	43172329	43254357	CFAP57	cilia and flagella associated protein 57	GUE
102	1	151510169	151538691	CGN	cingulin	TEPE
103	1	203178930	203186703	CHI3L1	chitinase 3 like 1	GUE, MAYA, SON, YUC, ZAPO
104	1	111227658	111243439	CHI3L2	chitinase 3 like 2	GUA, GUE, MAYA, SON, YUC, ZAC, ZAPO
105	1	111290850	111320562	CHIA	chitinase acidic	TAM, VER, ZAC
106	1	203216078	203230098	CHIT1	chitinase 1	GUA, GUE, MAYA, TAM, VER, YUC, ZAC
107	1	241628850	241640368	CHML	CHM like Rab escort protein	ZAC
108	1	239386567	239915449	CHRM3	cholinergic receptor muscarinic 3	GUA, GUE, MAYA, SON, TAM, TEPE, VER, YUC, ZAC, ZAPO
109	1	239898018	239899871	CHRM3-AS1	CHRM3 antisense RNA 1	GUA, GUE, TEPE, YUC
110	1	86468926	86500258	CLCA1	chloride channel accessory 1	GUA, GUE, SON, TAM, VER, YUC, ZAC, ZAPO
111	1	86424170	86456552	CLCA2	chloride channel accessory 2	YUC, ZAC
112	1	11806190	11843129	CLCN6	chloride voltage-gated channel 6	TAM
113	1	178478791	178499622	CLEC20A	C-type lectin domain containing 20A	MAYA
114	1	224434639	224740553	CNIH3	cornichon family AMPA receptor auxiliary protein 3	GUA, GUE, MAYA, SON, TAM, TEPE, VER, YUC, ZAC, ZAPO
115	1	224717178	224730591	CNIH3-AS1	CNIH3 antisense RNA 1	GUA, GUE, MAYA, SON, TAM, TEPE, VER, ZAC
116	1	26177490	26189883	CNKSR1	connector enhancer of kinase suppressor of Ras 1	GUA, YUC
117	1	94896956	94927109	CNN3	calponin 3	MAYA
118	1	94926359	94963269	CNN3-DT	CNN3 divergent transcript	TAM, VER, ZAC, ZAPO
119	1	246566455	246668594	CNST	consortin, connexin sorting protein	SON
120	1	205042948	205078288	CNTN2	contactin 2	GUA, GUE, TAM
121	1	230642480	230693981	COG2	component of oligomeric golgi complex 2	MAYA
122	1	85729232	86156983	COL24A1	collagen type XXIV alpha 1 chain	GUA, GUE, MAYA, SON, TAM, TEPE, VER, ZAC, ZAPO
123	1	183929661	184037727	COLGALT2	collagen beta(1-O)galactosyltransferase 2	GUA, GUE, MAYA, SON, TAM, VER, YUC, ZAC, ZAPO
124	1	160288593	160343249	COPA	COPI coat complex subunit alpha	YUC
125	1	226940293	226987543	COQ8A	coenzyme Q8A	MAYA, ZAPO
126	1	53196823	53214196	CPT2	carnitine palmitoyltransferase 2	YUC
127	1	207496156	207641764	CR1	complement C3b/C4b receptor 1 (Knops blood group)	ZAPO
128	1	207645132	207723702	CR1L	complement C3b/C4b receptor 1 like	ZAPO
129	1	167541012	167553761	CREG1	cellular repressor of E1A stimulated genes 1	GUA, YUC, ZAC
130	1	16914084	16972963	CROCC	ciliary rootlet coiled-coil, rootletin	MAYA
131	1	26321864	26354129	CRYBG2	crystallin beta-gamma domain containing 2	GUA, GUE, VER
132	1	178006135	178038006	CRYZL2P	crystallin zeta like 2, pseudogene	GUA, SON, ZAC
133	1	177928787	178037975	CRYZL2P-SEC16B	CRYZL2P-SEC16B readthrough	GUA, GUE, SON, VER, YUC, ZAC
134	1	109910505	109930991	CSF1	colony stimulating factor 1	GUE, MAYA, TAM, TEPE, VER, YUC, ZAPO
135	1	36466042	36483313	CSF3R	colony stimulating factor 3 receptor	GUA, GUE
136	1	33513997	34165841	CSMD2	CUB and Sushi multiple domains 2	GUA, GUE, MAYA, SON, TAM, TEPE, VER, YUC, ZAC, ZAPO
137	1	33868955	33885457	CSMD2-AS1	CSMD2 antisense RNA 1	GUA, GUE, VER, ZAC
138	1	201483529	201507122	CSRP1	cysteine and glycine rich protein 1	GUA, MAYA, TEPE, YUC, ZAC
139	1	201507212	201534783	CSRP1-AS1	CSRP1 antisense RNA 1	ZAC
140	1	70411267	70439850	CTH	cystathionine gamma-lyase	GUA, GUE, SON, VER
141	1	109494093	109500434	CYB561D1	cytochrome b561 family member D1	TEPE,
142	1	202961872	202967256	CYB5R1	cytochrome b5 reductase 1	YUC,
143	1	54169650	54200029	CYB5RL	cytochrome b5 reductase like	GUA, MAYA, SON, VER, YUC, ZAC,
144	1	110480765	110491268	CYMP	chymosin, pseudogene	GUA, SON, VER, YUC, ZAC,
145	1	110487679	110490257	CYMP-AS1	CYMP antisense RNA 1	GUA, VER,
146	1	47172216	47179394	CYP4A22-AS1	CYP4A22 antisense RNA 1	GUA, SON, VER,
147	1	46961363	47055431	CYP4X1	cytochrome P450 family 4 subfamily X member 1	GUA, GUE, VER, YUC,
148	1	56994777	58546725	DAB1	DAB adaptor protein 1	GUA, GUE, MAYA, SON, TAM, TEPE, VER, YUC, ZAC, ZAPO,
149	1	155018526	155033780	DCST2	DC-STAMP domain containing 2	TAM,
150	1	85318484	85578199	DDAH1	dimethylarginine dimethylaminohydrolase 1	GUA, GUE, MAYA, SON, TAM, TEPE, VER, YUC, ZAC, ZAPO,
151	1	15617457	15669043	DDI2	DNA damage inducible 1 homolog 2	ZAC,
152	1	20651776	20661368	DDOST	dolichyl-diphosphooligosaccharide--protein glycosyltransferase non-catalytic subunit	GUA, GUE, SON, TAM, YUC, ZAC,
153	1	162630862	162787404	DDR2	discoidin domain receptor tyrosine kinase 2	MAYA, YUC,
154	1	200640804	200669906	DDX59	DEAD-box helicase 59	MAYA,
155	1	200669506	200694249	DDX59-AS1	DDX59 antisense RNA 1	GUE, MAYA, YUC, ZAPO,
156	1	111185968	111204577	DENND2D	DENN domain containing 2D	GUA, GUE, MAYA, SON, TEPE, VER, YUC, ZAC,
157	1	244653125	244709032	DESI2	desumoylating isopeptidase 2	GUA, GUE, VER, YUC, ZAC,
158	1	10456521	10472528	DFFA	DNA fragmentation factor subunit alpha	ZAC,
159	1	54849626	54887194	DHCR24	24-dehydrocholesterol reductase	GUE, MAYA, TEPE, ZAPO,
160	1	12567909	12618209	DHRS3	dehydrogenase/reductase 3	GUA, MAYA, SON, TEPE, VER, YUC, ZAC,
161	1	231626789	232041271	DISC1	DISC1 scaffold protein	GUA, GUE, MAYA, SON, TAM, TEPE, VER, YUC, ZAC, ZAPO,
162	1	231814625	231818516	DISC2	disrupted in schizophrenia 2	GUA, GUE, VER, YUC, ZAC,
163	1	46489835	46516215	DMBX1	diencephalon/mesencephalon homeobox 1	GUA, SON,
164	1	224929653	225399285	DNAH14	dynein axonemal heavy chain 14	GUE, SON, TAM, TEPE, VER, YUC, ZAC, ZAPO,
165	1	85062326	85133137	DNAI3	dynein axonemal intermediate chain 3	GUA, SON, TAM, VER, YUC,
166	1	101872011	101894742	DNAJA1P5	DnaJ heat shock protein family (Hsp40) member A1 pseudogene 5	GUE, MAYA, TEPE, YUC,
167	1	6634169	6701815	DNAJC11	DnaJ heat shock protein family (Hsp40) member C11	GUE,
168	1	65264748	65415870	DNAJC6	DnaJ heat shock protein family (Hsp40) member C6	GUE, MAYA, SON, TAM, VER, ZAC,
169	1	84398483	84415017	DNASE2B	deoxyribonuclease 2 beta	GUA, TEPE, ZAPO,
170	1	171841497	172418465	DNM3	dynamin 3	GUA, GUE, SON, TAM, YUC, ZAC, ZAPO,
171	1	101025845	101087378	DPH5-DT	DPH5 divergent transcript	VER,
172	1	168695467	168729205	DPT	dermatopontin	GUA, GUE, SON, TAM, VER, YUC, ZAC,
173	1	97077742	97921058	DPYD	dihydropyrimidine dehydrogenase	GUE, MAYA, TAM, TEPE, VER, YUC, ZAC,
174	1	97095922	97322954	DPYD-AS1	DPYD antisense RNA 1	GUE, MAYA, TEPE, ZAC,
175	1	11686634	11725856	DRAXIN	dorsal inhibitory axon guidance protein	GUA, SON, TAM, VER, YUC, ZAC, ZAPO,
176	1	205142504	205211701	DSTYK	dual serine/threonine and tyrosine protein kinase	YUC, ZAC,
177	1	212035747	212105012	DTL	denticleless E3 ubiquitin protein ligase homolog	GUA, ZAC,
178	1	221701423	221742088	DUSP10	dual specificity phosphatase 10	GUA, GUE, SON, YUC,
179	1	159780961	159782542	DUSP23	dual specificity phosphatase 23	GUA, GUE, MAYA, TEPE, VER, YUC,
180	1	66752458	66779046	DYNLT5	dynein light chain Tctex-type family member 5	GUA, SON, VER, YUC,
181	1	23505211	23531232	E2F2	E2F transcription factor 2	ZAC,
182	1	21217249	21345503	ECE1	endothelin converting enzyme 1	GUA, GUE, MAYA, TAM, TEPE, ZAC, ZAPO,
183	1	236348258	236484929	EDARADD	EDAR associated via death domain	GUA, GUE, MAYA, SON, VER, YUC, ZAC, ZAPO,
184	1	41478774	41484682	EDN2	endothelin 2	GUA, GUE,
185	1	244969681	245125228	EFCAB2	EF-hand calcium binding domain 2	GUA, GUE, SON, TAM, TEPE, VER, YUC, ZAC,
186	1	15402978	15412367	EFHD2-AS1	EFHD2 antisense RNA 1	SON, TAM,
187	1	206569145	206612464	EIF2D	eukaryotic translation initiation factor 2D	GUA, MAYA, SON, VER, YUC, ZAC, ZAPO,
188	1	109114114	109206780	ELAPOR1	endosome-lysosome associated apoptosis and autophagy regulator 1	GUA, GUE, SON, TAM, YUC, ZAC,
189	1	202010586	202017182	ELF3	E74 like ETS transcription factor 3	SON, TEPE,
190	1	202000050	202010352	ELF3-AS1	ELF3 antisense RNA 1	MAYA, SON, TAM, TEPE,
191	1	205607942	205632010	ELK4	ETS transcription factor ELK4	YUC,
192	1	19215659	19251523	EMC1	ER membrane protein complex subunit 1	ZAC,
193	1	19210385	19240703	EMC1-AS1	EMC1 antisense RNA 1	ZAC,
194	1	225486828	225653877	ENAH	ENAH actin regulator	ZAC,
195	1	8860999	8878685	ENO1	enolase 1	TEPE,
196	1	8878834	8879884	ENO1-AS1	ENO1 antisense RNA 1	TEPE,
197	1	37713879	37765119	EPHA10	EPH receptor A10	TAM, YUC,
198	1	22563488	22603594	EPHA8	EPH receptor A8	GUA, MAYA, SON, ZAPO,
199	1	22710837	22921499	EPHB2	EPH receptor B2	GUA, GUE, MAYA, SON, TAM, TEPE, VER, YUC, ZAC, ZAPO,
200	1	225810123	225845562	EPHX1	epoxide hydrolase 1	GUE, TAM, VER, ZAC,
201	1	109750079	109763922	EPS8L3	EPS8 signaling adaptor L3	GUA, GUE, MAYA, SON, VER, YUC,
202	1	74568122	74674342	ERICH3	glutamate rich 3	GUA, MAYA, SON, ZAPO,
203	1	204141407	204143008	ERLNC1	estrogen receptor responsive lncRNA 1	GUA, GUE, VER,
204	1	42817121	42844990	ERMAP	erythroblast membrane associated protein (Scianna blood group)	MAYA, SON, ZAC,
205	1	236215100	236281957	ERO1B	endoplasmic reticulum oxidoreductase 1 beta	GUE, TEPE,
206	1	216503245	217137701	ESRRG	estrogen related receptor gamma	GUA, GUE, MAYA, SON, TAM, TEPE, VER, YUC, ZAC, ZAPO,
207	1	204131061	204152043	ETNK2	ethanolamine kinase 2	GUA, GUE, MAYA, SON, VER, YUC, ZAC,
208	1	157092042	157099807	ETV3L	ETS variant transcription factor 3 like	GUA, SON, VER, YUC, ZAC, ZAPO,
209	1	36322029	36324153	EVA1B	eva-1 homolog B	SON,
210	1	241847985	241889938	EXO1	exonuclease 1	SON, TAM, VER, YUC,
211	1	26021774	26036463	EXTL1	exostosin like glycosyltransferase 1	VER, ZAPO,
212	1	169511950	169586480	F5	coagulation factor V	GUA, GUE, MAYA, SON, TAM, TEPE, VER, YUC, ZAC, ZAPO,
213	1	46394316	46413844	FAAH	fatty acid amide hydrolase	YUC,
214	1	46433826	46445701	FAAHP1	fatty acid amide hydrolase pseudogene 1	ZAPO,
215	1	2184476	2212719	FAAP20	FA core complex associated protein 20	GUA,
216	1	54609180	54623524	FAM151A	family with sequence similarity 151 member A	GUE, MAYA, YUC,
217	1	179727775	179816197	FAM163A	family with sequence similarity 163 member A	GUA, GUE, SON, TAM, TEPE, VER, YUC, ZAC,
218	1	179017333	179076566	FAM20B	FAM20B glycosaminoglycan xylosylkinase	ZAC,
219	1	166055917	166167000	FAM78B	family with sequence similarity 78 member B	GUA, MAYA, TAM, TEPE, VER, YUC, ZAPO,
220	1	166080735	166091566	FAM78B-AS1	FAM78B antisense RNA 1	GUA, MAYA, TAM, VER, YUC, ZAPO,
221	1	231018957	231040253	FAM89A	family with sequence similarity 89 member A	GUA, GUE, TEPE, YUC,
222	1	161215294	161219244	FCER1G	Fc epsilon receptor Ig	SON,
223	1	161647242	161678653	FCGR2B	Fc gamma receptor IIb	SON,
224	1	157513376	157552514	FCRL5	Fc receptor like 5	GUA, ZAC,
225	1	159800511	159816256	FCRL6	Fc receptor like 6	TEPE, ZAC,
226	1	161721543	161728142	FCRLB	Fc receptor like B	MAYA,
227	1	59296377	59762729	FGGY	FGGY carbohydrate kinase domain containing	GUA, MAYA, SON, TEPE, VER, YUC, ZAC, ZAPO,
228	1	15236520	15403009	FHAD1	forkhead associated phosphopeptide binding domain 1	GUA, GUE, SON, TAM, VER, YUC, ZAC,
229	1	15326679	15343882	FHAD1-AS1	FHAD1 antisense RNA 1	GUA,
230	1	240091882	240475186	FMN2	formin 2	GUA, GUE, MAYA, SON, TAM, TEPE, VER, YUC, ZAC, ZAPO,
231	1	171248493	171285977	FMO1	flavin containing dimethylaniline monoxygenase 1	GUA, GUE,
232	1	171185207	171212685	FMO2	flavin containing dimethylaniline monoxygenase 2	GUA, GUE, TAM, ZAC,
233	1	171090904	171117818	FMO3	flavin containing dimethylaniline monoxygenase 3	TAM, ZAPO,
234	1	171314182	171342083	FMO4	flavin containing dimethylaniline monoxygenase 4	GUE, MAYA, SON, TEPE, ZAC,
235	1	171137739	171161562	FMO6P	flavin containing dimethylaniline monoxygenase 6, pseudogene	MAYA, YUC, ZAC,
236	1	203340627	203351121	FMOD	fibromodulin	MAYA, TAM, VER, YUC, ZAC,
237	1	108712907	108742748	FNDC7	fibronectin type III domain containing 7	GUA, VER,
238	1	42176547	42335879	FOXJ3	forkhead box J3	GUE,
239	1	41361433	41383589	FOXO6	forkhead box O6	GUA, SON, ZAPO,
240	1	74198241	74544427	FPGT-TNNI3K	FPGT-TNNI3K readthrough	SON, TAM, TEPE,
241	1	99703969	99766634	FRRS1	ferric chelate reductase 1	ZAPO,
242	1	56718788	56826913	FYB2	FYN binding protein 2	GUA, GUE, MAYA, SON, TAM, TEPE, VER, YUC, ZAC, ZAPO,
243	1	230057788	230282121	GALNT2	polypeptide N-acetylgalactosaminyltransferase 2	GUA, GUE, MAYA, SON, TAM, TEPE, VER, YUC, ZAC, ZAPO,
244	1	212624473	212626774	GARIN4	golgi associated RAB2 interactor family member 4	VER, YUC,
245	1	93885198	93909429	GCLM	glutamate-cysteine ligase modifier subunit	MAYA,
246	1	247507057	247577689	GCSAML	germinal center associated signaling and motility like	GUA, GUE, SON, TAM, VER, YUC, ZAC,
247	1	247524678	247530803	GCSAML-AS1	GCSAML antisense RNA 1	VER,
248	1	3735983	3747372	GFOD3P	Gfo/Idh/MocA-like oxidoreductase domain containing 3, pseudogene	VER, ZAC,
249	1	38874068	38881586	GJA9	gap junction protein alpha 9	GUE, MAYA, SON, TAM, ZAC,
250	1	38862489	38881625	GJA9-MYCBP	GJA9-MYCBP readthrough	GUE, MAYA, SON, TAM, ZAC,
251	1	53506238	53739163	GLIS1	GLIS family zinc finger 1	GUA, GUE, MAYA, SON, TAM, TEPE, VER, YUC, ZAC,
252	1	67701474	67833466	GNG12	G protein subunit gamma 12	MAYA, SON, TAM, TEPE, YUC,
253	1	67832287	68202986	GNG12-AS1	GNG12, DIRAS3 and WLS antisense RNA 1	GUA, GUE, MAYA, SON, TAM, TEPE, VER, YUC, ZAC, ZAPO,
254	1	204198162	204213987	GOLT1A	golgi transport 1A	GUA, MAYA, TEPE,
255	1	167052835	167090376	GPA33	glycoprotein A33	MAYA, YUC,
256	1	217426991	217631089	GPATCH2	G-patch domain containing 2	SON, TAM, ZAC,
257	1	156594300	156601478	GPATCH4	G-patch domain containing 4 (gene/pseudogene)	SON,
258	1	236142538	236208906	GPR137B	G protein-coupled receptor 137B	SON,
259	1	9100304	9129101	GPR157	G protein-coupled receptor 157	SON,
260	1	202122916	202133591	GPR37L1	G protein-coupled receptor 37 like 1	GUA, GUE, TEPE, YUC, ZAC,
261	1	240489572	240612154	GREM2	gremlin 2, DAN family BMP antagonist	GUA, GUE, MAYA, SON, TAM, TEPE, VER, YUC, ZAC, ZAPO,
262	1	24319356	24364481	GRHL3	grainyhead like transcription factor 3	GUA, GUE, TAM, TEPE, VER,
263	1	24305927	24321990	GRHL3-AS1	GRHL3 antisense RNA 1	MAYA, TAM, TEPE, VER,
264	1	36795526	37034514	GRIK3	glutamate ionotropic receptor kainate type subunit 3	GUE, SON, TAM, TEPE, VER, YUC, ZAC,
265	1	185323845	185335038	GS1-279B7.1	microtubule associated protein 1 light chain 3 beta pseudogene	TAM,
266	1	109711750	109718267	GSTM5	glutathione S-transferase mu 5	YUC, ZAC,
267	1	9234773	9271336	H6PD	hexose-6-phosphate dehydrogenase/glucose 1-dehydrogenase	MAYA, SON, YUC,
268	1	156601503	156625724	HAPLN2	hyaluronan and proteoglycan link protein 2	SON,
269	1	31617688	31634491	HCRTR1	hypocretin receptor 1	MAYA,
270	1	236549004	236604515	HEATR1	HEAT repeat containing 1	VER,
271	1	39623434	39639642	HEYL	hes related family bHLH transcription factor with YRPW motif like	GUA,
272	1	91260765	91408006	HFM1	helicase for meiosis 1	GUA, MAYA, TAM, VER, YUC, ZAC,
273	1	210327327	210676289	HHAT	hedgehog acyltransferase	GUA, GUE, MAYA, SON, TAM, TEPE, VER, YUC, ZAC, ZAPO,
274	1	113929323	113977868	HIPK1	homeodomain interacting protein kinase 1	SON, YUC,
275	1	41506364	42035933	HIVEP3	HIVEP zinc finger 3	GUA, GUE, MAYA, SON, TAM, VER, YUC, ZAC, ZAPO,
276	1	220832762	220880139	HLX-AS1	HLX antisense RNA 1	SON, TEPE, YUC,
277	1	185734390	186190948	HMCN1	hemicentin 1	MAYA, SON,
278	1	119747995	119768931	HMGCS2	3-hydroxy-3-methylglutaryl-CoA synthase 2	YUC,
279	1	23304687	23344283	HNRNPR	heterogeneous nuclear ribonucleoprotein R	VER, ZAPO,
280	1	59814948	59876321	HOOK1	hook microtubule tethering protein 1	GUA,
281	1	39678647	39691432	HPCAL4	hippocalcin like 4	GUE, VER, ZAC,
282	1	209661358	209742561	HSD11B1-AS1	HSD11B1 antisense RNA 1	GUA, GUE, MAYA, TAM, TEPE, VER, YUC, ZAC, ZAPO,
283	1	21822243	21937309	HSPG2	heparan sulfate proteoglycan 2	MAYA,
284	1	19664874	19680965	HTR6	5-hydroxytryptamine receptor 6	MAYA,
285	1	78620447	78646144	IFI44L	interferon induced protein 44 like	GUE, MAYA, YUC, ZAPO,
286	1	24154167	24187288	IFNLR1	interferon lambda receptor 1	GUA, GUE, SON, TAM, VER, ZAC,
287	1	201190823	201228951	IGFN1	immunoglobulin like and fibronectin type III domain containing 1	GUA, GUE, MAYA, VER, YUC, ZAPO,
288	1	18107797	18378482	IGSF21	immunoglobin superfamily member 21	GUA, GUE, MAYA, SON, TAM, TEPE, VER, YUC, ZAC, ZAPO,
289	1	18160052	18176035	IGSF21-AS1	IGSF21 antisense RNA 1	GUA, GUE, MAYA, TEPE, VER, ZAC, ZAPO,
290	1	159927040	159945612	IGSF9	immunoglobulin superfamily member 9	GUA, TAM, VER, YUC, ZAC, ZAPO,
291	1	206470475	206496888	IKBKE	inhibitor of nuclear factor kappa B kinase subunit epsilon	GUA, SON, TAM, TEPE, YUC,
292	1	206767601	206772493	IL10	interleukin 10	ZAPO,
293	1	206770772	206842980	IL19	interleukin 19	GUE, MAYA, TAM, YUC, ZAPO,
294	1	67138636	67265902	IL23R	interleukin 23 receptor	GUE, SON, YUC,
295	1	166908186	166975539	ILDR2	immunoglobulin like domain containing receptor 2	GUA, GUE, VER,
296	1	111722063	111755796	INKA2	inka box actin regulator 2	MAYA, SON, TAM, VER, ZAC,
297	1	201688255	201829558	IPO9-AS1	IPO9 antisense RNA 1	GUA, GUE, MAYA, SON, TEPE, VER, YUC, ZAPO,
298	1	234604268	234610177	IRF2BP2	interferon regulatory factor 2 binding protein 2	MAYA,
299	1	209785616	209806141	IRF6	interferon regulatory factor 6	VER,
300	1	160945024	160954808	ITLN2	intelectin 2	GUE, TEPE, ZAC,
301	1	64833228	65067745	JAK1	Janus kinase 1	MAYA, SON, TEPE, VER, YUC, ZAPO,
302	1	62236164	62319433	KANK4	KN motif and ankyrin repeat domains 4	GUA, GUE, MAYA, TEPE, VER, YUC, ZAC, ZAPO,
303	1	13892823	15118042	KAZN	kazrin, periplakin interacting protein	GUA, GUE, MAYA, SON, TAM, TEPE, VER, YUC, ZAC, ZAPO,
304	1	14348954	14419972	KAZN-AS1	KAZN antisense RNA 1	GUA, GUE, SON, TAM, TEPE, VER, YUC, ZAC, ZAPO,
305	1	110517216	110519174	KCNA10	potassium voltage-gated channel subfamily A member 10	GUA, GUE, YUC, ZAC,
306	1	5992675	6101179	KCNAB2	potassium voltage-gated channel subfamily A regulatory beta subunit 2	MAYA,
307	1	110210313	110284079	KCNC4	potassium voltage-gated channel subfamily C member 4	GUA, GUE, MAYA, SON, TAM, VER, YUC,
308	1	111770661	111989667	KCND3	potassium voltage-gated channel subfamily D member 3	GUA, GUE, MAYA, SON, TAM, TEPE, VER, YUC, ZAC, ZAPO,
309	1	210678313	211134147	KCNH1	potassium voltage-gated channel subfamily H member 1	GUA, GUE, SON, TAM, TEPE, VER, YUC, ZAC,
310	1	160037466	160070159	KCNJ10	potassium inwardly rectifying channel subfamily J member 10	GUE, TEPE, YUC, ZAC,
311	1	233614105	233672513	KCNK1	potassium two pore domain channel subfamily K member 1	GUE, MAYA, SON, TEPE, VER, ZAC,
312	1	215005541	215237089	KCNK2	potassium two pore domain channel subfamily K member 2	GUA, GUE, MAYA, SON, TEPE, VER, YUC, ZAC, ZAPO,
313	1	154697454	154870280	KCNN3	potassium calcium-activated channel subfamily N member 3	GUA, GUE, MAYA, SON, TAM, TEPE, VER, YUC, ZAC, ZAPO,
314	1	40783786	40840451	KCNQ4	potassium voltage-gated channel subfamily Q member 4	GUA, GUE, MAYA, SON, VER, YUC, ZAC,
315	1	202724494	202808420	KDM5B	lysine demethylase 5B	VER,
316	1	180912896	180951613	KIAA1614	KIAA1614	GUA, SON, TAM, VER, YUC, ZAC, ZAPO,
317	1	180949689	180954886	KIAA1614-AS1	KIAA1614 antisense RNA 1	ZAC,
318	1	200551496	200620750	KIF14	kinesin family member 14	SON, YUC, ZAC,
319	1	20661629	20718006	KIF17	kinesin family member 17	GUA, GUE, MAYA, SON, TAM, TEPE, VER, YUC, ZAC, ZAPO,
320	1	10210569	10381602	KIF1B	kinesin family member 1B	GUA,
321	1	200969389	201023713	KIF21B	kinesin family member 21B	MAYA,
322	1	245154984	245709431	KIF26B	kinesin family member 26B	GUA, GUE, MAYA, SON, TAM, TEPE, VER, YUC, ZAC, ZAPO,
323	1	245206443	245234516	KIF26B-AS1	KIF26B antisense RNA 1	GUA, VER, ZAC,
324	1	157993644	158100261	KIRREL1	kirre like nephrin family adhesion molecule 1	GUA, GUE, MAYA, SON, TAM, VER, YUC, ZAC, ZAPO,
325	1	158025549	158032097	KIRREL1-IT1	KIRREL1 intronic transcript 1	GUA, GUE, ZAPO,
326	1	204190340	204196490	KISS1	KiSS-1 metastasis suppressor	GUA, SON, TEPE, VER, ZAPO,
327	1	44043926	44135139	KLF17	KLF transcription factor 17	GUE, TEPE, ZAPO,
328	1	18480929	18485973	KLHDC7A	kelch domain containing 7A	GUA, MAYA, SON, VER, YUC, ZAC,
329	1	205336060	205357038	KLHDC8A	kelch domain containing 8A	GUA, GUE, SON, TEPE, VER, YUC, ZAC,
330	1	241532377	241595641	KMO	kynurenine 3-monooxygenase	GUA, GUE, MAYA, SON, TAM, TEPE, VER, YUC, ZAC,
331	1	46545640	46551646	KNCN	kinocilin	ZAC,
332	1	88921043	88992959	KYAT3	kynurenine aminotransferase 3	GUA, ZAC,
333	1	62194848	62212327	L1TD1	LINE1 type transposase domain containing 1	GUA, TEPE, ZAC,
334	1	201380832	201399323	LAD1	ladinin 1	GUE, TEPE, VER, YUC, ZAC,
335	1	209614869	209652424	LAMB3	laminin subunit beta 3	GUA, GUE, MAYA, SON, TAM, TEPE, VER, YUC, ZAC, ZAPO,
336	1	183023419	183145591	LAMC1	laminin subunit gamma 1	GUA, SON, TEPE, VER,
337	1	183138401	183141269	LAMC1-AS1	LAMC1 antisense RNA 1	GUA, SON, TEPE, VER,
338	1	183186263	183258967	LAMC2	laminin subunit gamma 2	TEPE,
339	1	30732468	30757773	LAPTM5	lysosomal protein transmembrane 5	GUA, GUE, SON, VER, YUC, ZAC,
340	1	225401501	225428820	LBR	lamin B receptor	SON,
341	1	21812264	21825224	LDLRAD2	low density lipoprotein receptor class A domain containing 2	SON, VER,
342	1	153203429	153205119	LELP1	late cornified envelope like proline rich 1	MAYA, SON, ZAC,
343	1	205381377	205449965	LEMD1	LEM domain containing 1	GUA, GUE, MAYA, SON, VER, YUC, ZAC,
344	1	205373251	205387439	LEMD1-AS1	LEMD1 antisense RNA 1	MAYA, ZAC,
345	1	205456057	205469023	LEMD1-DT	LEMD1 divergent transcript	GUE, MAYA, VER,
346	1	65420651	65641558	LEPR	leptin receptor	MAYA, YUC, ZAC,
347	1	65420667	65436006	LEPROT	leptin receptor overlapping transcript	YUC, ZAC,
348	1	236518213	236552980	LGALS8	galectin 8	GUA, GUE, MAYA, SON, TAM, TEPE, VER, YUC, ZAC, ZAPO,
349	1	236523068	236524507	LGALS8-AS1	LGALS8 antisense RNA 1	VER, ZAC,
350	1	202193798	202319760	LGR6	leucine rich repeat containing G protein-coupled receptor 6	GUE, MAYA, SON, TEPE, ZAC,
351	1	180228374	180278983	LHX4	LIM homeobox 4	GUA, GUE, MAYA, SON, TEPE, VER, YUC, ZAC,
352	1	75128433	75199453	LHX8	LIM homeobox 8	ZAC,
353	1	234629310	234634779	LINC00184	long intergenic non-protein coding RNA 184	GUA, MAYA, TEPE, YUC, ZAC, ZAPO,
354	1	217892899	217920803	LINC00210	long intergenic non-protein coding RNA 210	GUA, GUE,
355	1	63159082	63317256	LINC00466	long intergenic non-protein coding RNA 466	GUE, MAYA, TAM, YUC,
356	1	147382191	147517874	LINC00624	long intergenic non-protein coding RNA 624	GUA, TEPE, ZAC,
357	1	47179249	47180338	LINC00853	long intergenic non-protein coding RNA 853	GUA, GUE, SON, VER, YUC, ZAC,
358	1	168903904	169087004	LINC00970	long intergenic non-protein coding RNA 970	GUA, MAYA, SON, TAM, TEPE, VER, YUC, ZAC, ZAPO,
359	1	187443627	187477221	LINC01037	long intergenic non-protein coding RNA 1037	GUA, TAM,
360	1	159961223	159979085	LINC01133	long intergenic non-protein coding RNA 1133	SON, YUC,
361	1	87129764	87169203	LINC01140	long intergenic non-protein coding RNA 1140	GUE, SON, VER, YUC,
362	1	20359800	20428793	LINC01141	long intergenic non-protein coding RNA 1141	GUA, GUE, MAYA, SON, TEPE, VER, YUC, ZAC, ZAPO,
363	1	101323836	101377312	LINC01307	long intergenic non-protein coding RNA 1307	GUA, GUE, MAYA, SON, TAM, VER, ZAC, ZAPO,
364	1	246789616	246791485	LINC01341	long intergenic non-protein coding RNA 1341	MAYA, YUC,
365	1	38209033	38214766	LINC01343	long intergenic non-protein coding RNA 1343	GUE, SON, VER,
366	1	182203944	182314060	LINC01344	long intergenic non-protein coding RNA 1344	GUA, MAYA, SON, YUC, ZAC, ZAPO,
367	1	3947148	3948979	LINC01345	long intergenic non-protein coding RNA 1345	GUA, GUE, MAYA, SON, TEPE, VER, YUC, ZAC, ZAPO,
368	1	3940611	3952582	LINC01346	long intergenic non-protein coding RNA 1346	GUA, GUE, MAYA, SON, TEPE, VER, YUC, ZAC, ZAPO,
369	1	185558378	185628487	LINC01350	long intergenic non-protein coding RNA 1350	SON, TAM,
370	1	203287151	203288797	LINC01353	long intergenic non-protein coding RNA 1353	YUC,
371	1	59020475	59088246	LINC01358	long intergenic non-protein coding RNA 1358	GUE, MAYA, SON, TAM, TEPE, VER, YUC, ZAC,
372	1	64979576	65002475	LINC01359	long intergenic non-protein coding RNA 1359	ZAPO,
373	1	82903182	83166814	LINC01362	long intergenic non-protein coding RNA 1362	GUA, SON, VER, YUC, ZAC,
374	1	87353523	87371654	LINC01364	long intergenic non-protein coding RNA 1364	GUA, GUE, VER,
375	1	47380795	47437316	LINC01389	long intergenic non-protein coding RNA 1389	GUE, TEPE,
376	1	110082687	110109718	LINC01397	long intergenic non-protein coding RNA 1397	GUA, MAYA, SON, YUC,
377	1	4571486	4583705	LINC01646	long intergenic non-protein coding RNA 1646	TEPE,
378	1	30013951	30037611	LINC01648	long intergenic non-protein coding RNA 1648	ZAPO,
379	1	18065656	18074411	LINC01654	long intergenic non-protein coding RNA 1654	TEPE, VER, ZAC, ZAPO,
380	1	106818238	106838192	LINC01661	long intergenic non-protein coding RNA 1661	GUA, GUE, SON, VER,
381	1	166475771	166490038	LINC01675	long intergenic non-protein coding RNA 1675	GUA, MAYA, SON, TAM,
382	1	170174378	170241569	LINC01681	long intergenic non-protein coding RNA 1681	MAYA, ZAC,
383	1	209372054	209379689	LINC01698	long intergenic non-protein coding RNA 1698	GUA,
384	1	189775468	189814917	LINC01701	long intergenic non-protein coding RNA 1701	GUA, GUE, SON, TAM, VER, YUC, ZAC, ZAPO,
385	1	67522363	67532329	LINC01702	long intergenic non-protein coding RNA 1702	TAM, YUC, ZAPO,
386	1	222041703	222059392	LINC01705	long intergenic non-protein coding RNA 1705	GUA, GUE, TAM, TEPE, VER, ZAC,
387	1	69055897	69185002	LINC01707	long intergenic non-protein coding RNA 1707	TAM, ZAC,
388	1	99472419	99487803	LINC01708	long intergenic non-protein coding RNA 1708	GUE, SON,
389	1	101639573	101787568	LINC01709	long intergenic non-protein coding RNA 1709	GUA, GUE, TEPE, ZAPO,
390	1	218912756	218918510	LINC01710	long intergenic non-protein coding RNA 1710	GUE, MAYA, TAM, TEPE, VER,
391	1	8208671	8215209	LINC01714	long intergenic non-protein coding RNA 1714	GUA, TAM, YUC, ZAPO,
392	1	190624889	190801657	LINC01720	long intergenic non-protein coding RNA 1720	GUA, SON, VER,
393	1	196044879	196088714	LINC01724	long intergenic non-protein coding RNA 1724	GUA, GUE, MAYA, SON, TAM, TEPE, VER, YUC, ZAC,
394	1	83575786	83860995	LINC01725	long intergenic non-protein coding RNA 1725	GUA, GUE, MAYA, SON, TAM, TEPE, VER, YUC, ZAC,
395	1	181174483	181182207	LINC01732	long intergenic non-protein coding RNA 1732	GUE, MAYA, ZAC,
396	1	63000496	63012470	LINC01739	long intergenic non-protein coding RNA 1739	MAYA, TEPE, VER, YUC,
397	1	212545693	212556065	LINC01740	long intergenic non-protein coding RNA 1740	ZAPO,
398	1	60515715	60622684	LINC01748	long intergenic non-protein coding RNA 1748	SON,
399	1	55915608	55944962	LINC01753	long intergenic non-protein coding RNA 1753	GUA, GUE, SON, VER,
400	1	55945086	55950118	LINC01755	long intergenic non-protein coding RNA 1755	GUA, TAM, VER,
401	1	20243094	20244654	LINC01757	long intergenic non-protein coding RNA 1757	GUE, SON, TAM, VER,
402	1	69433254	69435408	LINC01758	long intergenic non-protein coding RNA 1758	SON, VER, YUC,
403	1	95310927	95318262	LINC01760	long intergenic non-protein coding RNA 1760	GUE, MAYA,
404	1	109828053	109905892	LINC01768	long intergenic non-protein coding RNA 1768	GUE, MAYA, SON, TEPE, VER, YUC, ZAPO,
405	1	87899455	87906527	LINC01773	long intergenic non-protein coding RNA 1773	TEPE,
406	1	4412050	4424683	LINC01777	long intergenic non-protein coding RNA 1777	SON, TEPE, ZAPO,
407	1	30824651	30834283	LINC01778	long intergenic non-protein coding RNA 1778	GUA,
408	1	40223075	40224902	LINC01779	long intergenic non-protein coding RNA 1779	GUE, SON, ZAC,
409	1	119328251	119356181	LINC01780	long intergenic non-protein coding RNA 1780	MAYA, SON, ZAPO,
410	1	80535754	80646787	LINC01781	long intergenic non-protein coding RNA 1781	ZAC,
411	1	73674678	73738641	LINC02238	long intergenic non-protein coding RNA 2238	GUE, TEPE, VER,
412	1	221913644	221978519	LINC02257	long intergenic non-protein coding RNA 2257	GUA, TEPE, VER, YUC, ZAC, ZAPO,
413	1	76758123	76779266	LINC02567	long intergenic non-protein coding RNA 2567	SON, TAM, ZAC,
414	1	210290337	210293148	LINC02602	long intergenic non-protein coding RNA 2602	SON,
415	1	90782983	90851649	LINC02609	long intergenic non-protein coding RNA 2609	VER,
416	1	207958990	207968141	LINC02767	long intergenic non-protein coding RNA 2767	GUA, GUE, SON, VER,
417	1	235911033	235972510	LINC02768	long intergenic non-protein coding RNA 2768	GUA, GUE, SON, VER, ZAC,
418	1	208626290	208638247	LINC02769	long intergenic non-protein coding RNA 2769	GUE, YUC,
419	1	212466815	212472877	LINC02771	long intergenic non-protein coding RNA 2771	YUC,
420	1	212628927	212665644	LINC02773	long intergenic non-protein coding RNA 2773	GUA, GUE, VER, ZAC,
421	1	243917401	244047316	LINC02774	long intergenic non-protein coding RNA 2774	GUA, GUE, MAYA, SON, TEPE, YUC, ZAC, ZAPO,
422	1	214053912	214112162	LINC02775	long intergenic non-protein coding RNA 2775	GUA, GUE, MAYA, SON, VER, YUC, ZAC,
423	1	58882877	58904137	LINC02777	long intergenic non-protein coding RNA 2777	GUA, GUE, MAYA, SON, TAM, TEPE, VER, ZAC,
424	1	60114824	60258870	LINC02778	long intergenic non-protein coding RNA 2778	GUE, MAYA, VER,
425	1	3976089	4012703	LINC02780	long intergenic non-protein coding RNA 2780	GUA, GUE, MAYA, SON,
426	1	4973390	4983957	LINC02781	long intergenic non-protein coding RNA 2781	GUE, MAYA, TAM, TEPE, YUC, ZAC,
427	1	5086458	5098547	LINC02782	long intergenic non-protein coding RNA 2782	ZAPO,
428	1	38129914	38141574	LINC02786	long intergenic non-protein coding RNA 2786	GUA, SON, TEPE,
429	1	199148597	199393306	LINC02789	long intergenic non-protein coding RNA 2789	GUA, GUE, MAYA, TEPE, VER, YUC, ZAC, ZAPO,
430	1	25041166	25048866	LINC02793	long intergenic non-protein coding RNA 2793	GUE, VER, ZAC,
431	1	48049770	48181385	LINC02794	long intergenic non-protein coding RNA 2794	GUA, SON, TAM, VER,
432	1	24200239	24211689	LINC02800	long intergenic non-protein coding RNA 2800	SON, YUC, ZAPO,
433	1	87212668	87251330	LINC02801	long intergenic non-protein coding RNA 2801	GUA, GUE, SON, TEPE, VER, YUC, ZAPO,
434	1	53363853	53368148	LINC02812	long intergenic non-protein coding RNA 2812	GUA, SON, TAM,
435	1	229087099	229154724	LINC02815	long intergenic non-protein coding RNA 2815	GUA, GUE, MAYA, SON, TEPE, VER, ZAC, ZAPO,
436	1	180906591	180914055	LINC02816	long intergenic non-protein coding RNA 2816	GUA, MAYA, SON, VER, ZAC,
437	1	218510094	218525977	LINC02869	long intergenic non-protein coding RNA 2869	GUA, VER, YUC,
438	1	112229672	112360606	LINC02884	long intergenic non-protein coding RNA 2884	GUA, GUE, SON, TAM, VER, ZAC,
439	1	234757618	234760055	LINC02961	long intergenic non-protein coding RNA 2961	GUE,
440	1	156082572	156140080	LMNA	lamin A/C	YUC,
441	1	87328879	87348922	LMO4	LIM domain only 4	GUA, SON, TEPE, YUC, ZAC,
442	1	201896455	201946547	LMOD1	leiomodin 1	GUA, GUE, MAYA, ZAC,
443	1	165201866	165356714	LMX1A	LIM homeobox transcription factor 1 alpha	GUA, GUE, MAYA, SON, TAM, TEPE, VER, YUC, ZAC, ZAPO,
444	1	165215954	165219043	LMX1A-AS1	LMX1A antisense RNA 1	VER, ZAC,
445	1	165204046	165212922	LMX1A-AS2	LMX1A antisense RNA 2	GUE, MAYA, SON, TAM, VER, YUC, ZAC,
446	1	237862174	237928320	LOC100130331	POTE ankyrin domain family, member F pseudogene	MAYA,
447	1	157285257	157311301	LOC101928202	SLAM family member 5	GUA, GUE, VER,
448	1	224027676	224035389	LOC107985330	F-box only protein 25-like	SON, ZAC,
449	1	165698749	165709967	LOC440700	carbonic anhydrase 14 pseudogene	GUA,
450	1	147019335	147043038	LOC728989	phosphodiesterase 4D interacting protein pseudogene	ZAC, ZAPO,
451	1	84811601	84893205	LPAR3	lysophosphatidic acid receptor 3	GUA, GUE, MAYA, SON, TEPE, VER, YUC, ZAC, ZAPO,
452	1	113073197	113132259	LRIG2	leucine rich repeats and immunoglobulin like domains 2	YUC,
453	1	53242363	53328069	LRP8	LDL receptor related protein 8	GUA, GUE, MAYA, SON, TAM, TEPE, YUC, ZAC, ZAPO,
454	1	13474972	13514002	LRRC38	leucine rich repeat containing 38	GUA, GUE, MAYA, SON, TEPE, VER, YUC, ZAC, ZAPO,
455	1	3778558	3796497	LRRC47	leucine rich repeat containing 47	GUA, MAYA,
456	1	165476841	165582154	LRRC52-AS1	LRRC52 antisense RNA 1	GUA, GUE, MAYA, SON, TAM, TEPE, VER, YUC, ZAC, ZAPO,
457	1	74469375	74537078	LRRC53	leucine rich repeat containing 53	SON, TAM, TEPE,
458	1	69567921	70144363	LRRC7	leucine rich repeat containing 7	GUA, TAM, TEPE, VER, YUC, ZAC,
459	1	70035965	70042258	LRRC7-AS1	LRRC7 antisense RNA 1	TEPE,
460	1	89524828	89597860	LRRC8B	leucine rich repeat containing 8 VRAC subunit B	GUE, MAYA, SON, VER, ZAC,
461	1	204617169	204685737	LRRN2	leucine rich repeat neuronal 2	GUA, GUE, MAYA, TAM, TEPE, VER, YUC, ZAC, ZAPO,
462	1	219173877	219445495	LYPLAL1	lysophospholipase like 1	GUA, GUE, MAYA, SON, TAM, TEPE, VER, YUC, ZAPO,
463	1	219435157	219557323	LYPLAL1-AS1	LYPLAL1 antisense RNA 1	GUA, GUE, MAYA, SON, VER, YUC, ZAC, ZAPO,
464	1	219080972	219173787	LYPLAL1-DT	LYPLAL1 divergent transcript	YUC,
465	1	235661030	235883712	LYST	lysosomal trafficking regulator	SON, VER, ZAC,
466	1	11674479	11691829	MAD2L2	mitotic arrest deficient 2 like 2	GUE,
467	1	166975581	167022213	MAEL	maelstrom spermatogenic transposon silencer	GUA, GUE, VER,
468	1	113390514	113685922	MAGI3	membrane associated guanylate kinase, WW and PDZ domain containing 3	GUE, TAM, ZAC,
469	1	232805415	232809928	MAP10	microtubule associated protein 10	MAYA, ZAC,
470	1	233327723	233385147	MAP3K21	mitogen-activated protein kinase kinase kinase 21	GUA, SON, VER, ZAC,
471	1	206684904	206734280	MAPKAPK2	MAPK activated protein kinase 2	SON, YUC,
472	1	45803611	46036121	MAST2	microtubule associated serine/threonine kinase 2	TAM,
473	1	30711276	30723584	MATN1	matrilin 1	GUE, TEPE, VER,
474	1	30718771	30726745	MATN1-AS1	MATN1 antisense RNA 1	GUE, TEPE, VER,
475	1	84925582	84997112	MCOLN2	mucolipin TRP cation channel 2	GUA, GUE, MAYA, SON, TAM, TEPE, YUC, ZAC, ZAPO,
476	1	204516405	204558119	MDM4	MDM4 regulator of p53	ZAPO,
477	1	23627333	23640567	MDS2	myelodysplastic syndrome 2 translocation associated	SON,
478	1	3487950	3624785	MEGF6	multiple EGF like domains 6	GUA, GUE, MAYA, SON, TAM, VER, YUC, ZAC,
479	1	171781659	171797715	METTL13	methyltransferase 13, eEF1A N-terminus and K55	YUC, ZAPO,
480	1	39955144	39969955	MFSD2A	MFSD2 lysolipid transporter A, lysophospholipid	SON, YUC,
481	1	205569013	205602917	MFSD4A	major facilitator superfamily domain containing 4A	GUA, MAYA, YUC, ZAC,
482	1	202986451	203007264	MGAT4FP	MGAT4 family member F, pseudogene	GUA, MAYA,
483	1	165631233	165656135	MGST3	microsomal glutathione S-transferase 3	GUE, MAYA, VER, YUC, ZAC,
484	1	19596978	19629819	MICOS10	mitochondrial contact site and cristae organizing system subunit 10	GUA, GUE, VER,
485	1	19596978	19658451	MICOS10-NBL1	MICOS10-NBL1 readthrough	GUA, GUE, VER, ZAC,
486	1	66924989	66988618	MIER1	MIER1 transcriptional regulator	GUA, SON,
487	1	231019827	231019923	MIR1182	microRNA 1182	TEPE,
488	1	205448301	205448397	MIR135B	microRNA 135b	MAYA, YUC,
489	1	9148010	9182337	MIR34AHG	MIR34A host gene	GUA, MAYA, SON, VER, YUC, ZAC,
490	1	38047133	38119529	MIR3659HG	MIR3659 host gene	GUA, GUE, MAYA, TEPE, VER, YUC, ZAC, ZAPO,
491	1	65057754	65057841	MIR3671	microRNA 3671	YUC,
492	1	5564070	5564142	MIR4417	microRNA 4417	GUA,
493	1	22266238	22266299	MIR4418	microRNA 4418	GUE, MAYA,
494	1	30739155	30739231	MIR4420	microRNA 4420	VER, YUC, ZAC,
495	1	233624151	233624218	MIR4427	microRNA 4427	GUE, SON, VER,
496	1	237471118	237471190	MIR4428	microRNA 4428	GUE, SON, VER,
497	1	22719516	22719597	MIR4684	microRNA 4684	MAYA, TEPE,
498	1	59733226	59733295	MIR4711	microRNA 4711	TEPE, VER,
499	1	168375523	168375620	MIR557	microRNA 557	GUA, MAYA, SON,
500	1	63326924	63326983	MIR6068	microRNA 6068	YUC, ZAC,
501	1	156404251	156429547	MIR9-1HG	MIR9-1 host gene	MAYA,
502	1	117094642	117094727	MIR942	microRNA 942	SON, YUC, ZAC,
503	1	46557406	46604267	MKNK1	MAPK interacting serine/threonine kinase 1	GUA, GUE, MAYA, ZAC,
504	1	46538695	46570254	MKNK1-AS1	MKNK1 antisense RNA 1	GUA, GUE, ZAC,
505	1	2321252	2391553	MORN1	MORN repeat containing 1	GUA, GUE, MAYA, SON, TEPE, VER, YUC, ZAC,
506	1	167721981	167791918	MPZL1	myelin protein zero like 1	GUE, MAYA, SON, TAM, TEPE, VER, YUC,
507	1	181033386	181061937	MR1	major histocompatibility complex, class I-related	GUA, GUE, MAYA, TEPE, YUC, ZAC,
508	1	200928943	200966667	MROH3P	maestro heat like repeat family member 3, pseudogene	GUA, GUE, YUC,
509	1	54641785	54710265	MROH7	maestro heat like repeat family member 7	GUA, GUE, MAYA, SON, TAM, VER, YUC, ZAC,
510	1	54641739	54742656	MROH7-TTC4	MROH7-TTC4 readthrough (NMD candidate)	GUA, GUE, MAYA, SON, TAM, VER, YUC, ZAC,
511	1	54200166	54225488	MRPL37	mitochondrial ribosomal protein L37	GUE, TEPE, VER, YUC, ZAC,
512	1	175012957	175023424	MRPS14	mitochondrial ribosomal protein S14	MAYA,
513	1	36455717	36464383	MRPS15	mitochondrial ribosomal protein S15	YUC, ZAPO,
514	1	19251804	19260127	MRTO4	MRT4 homolog, ribosome maturation factor	SON,
515	1	237004102	237004440	MT1HL1	metallothionein 1H like 1	GUE, MAYA, SON, VER, YUC, ZAC,
516	1	220786912	220819658	MTARC1	mitochondrial amidoxime reducing component 1	GUA, GUE, MAYA, SON, TAM, TEPE, VER, ZAC,
517	1	203167810	203179213	MYBPH	myosin binding protein H	GUE, ZAC,
518	1	38862489	38873377	MYCBP	MYC binding protein	GUE, MAYA, SON, TAM, ZAC,
519	1	171635416	171652687	MYOC	myocilin	GUA, GUE, YUC,
520	1	24056040	24112134	MYOM3	myomesin 3	SON, TAM, VER, YUC, ZAC,
521	1	201539126	201826968	NAV1	neuron navigator 1	GUA, GUE, MAYA, SON, TEPE, VER, YUC, ZAPO,
522	1	156591775	156594298	NAXE	NAD(P)HX epimerase	SON,
523	1	19643228	19658451	NBL1	NBL1, DAN family BMP antagonist	GUA, ZAC,
524	1	21436788	21484899	NBPF3	NBPF member 3	GUE, TEPE,
525	1	183555561	183601848	NCF2	neutrophil cytosolic factor 2	TAM,
526	1	24539273	24556023	NCMAP-DT	NCMAP divergent transcript	GUE, TAM, VER, ZAC, ZAPO,
527	1	160343382	160358948	NCSTN	nicastrin	GUA, SON, YUC,
528	1	71395942	72282538	NEGR1	neuronal growth regulator 1	GUA, TEPE, ZAC, ZAPO,
529	1	204828651	205022821	NFASC	neurofascin	GUA, GUE, MAYA, SON, TAM, TEPE, VER, YUC, ZAPO,
530	1	61077226	61462787	NFIA	nuclear factor I A	GUA, GUE, MAYA, SON, TAM, VER, YUC, ZAC, ZAPO,
531	1	60940243	60970739	NFIA-AS2	NFIA antisense RNA 2	GUA, GUE, SON,
532	1	40691703	40771602	NFYC	nuclear transcription factor Y subunit gamma	GUE, SON, TAM, VER,
533	1	115285916	115338248	NGF	nerve growth factor	GUA, GUE, SON, TEPE, VER, YUC, ZAC,
534	1	235975829	236065089	NID1	nidogen 1	GUA, GUE, MAYA, SON, TAM, VER, ZAC, ZAPO,
535	1	31179744	31239886	NKAIN1	sodium/potassium transporting ATPase interacting 1	TEPE,
536	1	247416076	247448816	NLRP3	NLR family pyrin domain containing 3	GUA, GUE, MAYA, SON, TEPE, VER, YUC, ZAC, ZAPO,
537	1	183248236	183418379	NMNAT2	nicotinamide nucleotide adenylyltransferase 2	GUE, MAYA, SON, TAM, TEPE, VER, ZAC, ZAPO,
538	1	162069690	162370474	NOS1AP	nitric oxide synthase 1 adaptor protein	GUA, GUE, MAYA, SON, TAM, TEPE, VER, YUC, ZAC, ZAPO,
539	1	5862810	5992424	NPHP4	nephrocystin 4	VER, ZAC,
540	1	11840318	11847615	NPPA-AS1	NPPA antisense RNA 1	TAM,
541	1	161229668	161238202	NR1I3	nuclear receptor subfamily 1 group I member 3	TAM, YUC, ZAC,
542	1	200027709	200177414	NR5A2	nuclear receptor subfamily 5 group A member 2	GUA, GUE, MAYA, SON, TAM, TEPE, VER, YUC, ZAC, ZAPO,
543	1	39651228	39672106	NT5C1A	5'-nucleotidase, cytosolic IA	ZAC,
544	1	107140087	107484922	NTNG1	netrin G1	GUA, GUE, MAYA, SON, TAM, TEPE, VER, YUC, ZAC, ZAPO,
545	1	232950610	232983881	NTPCR	nucleoside-triphosphatase, cancer-related	SON,
546	1	211639807	211654621	NTRAS	non-coding transcript regulating alternative splicing	GUA, SON, YUC,
547	1	86346836	86396322	ODF2L	outer dense fiber of sperm tails 2 like	VER,
548	1	101802559	101996925	OLFM3	olfactomedin 3	GUA, GUE, MAYA, SON, TAM, TEPE, VER, YUC, ZAC, ZAPO,
549	1	161983191	162023868	OLFML2B	olfactomedin like 2B	GUA, GUE, MAYA, SON, TAM, TEPE, VER, YUC, ZAC, ZAPO,
550	1	58480718	58546725	OMA1	OMA1 zinc metallopeptidase	ZAC,
551	1	241593123	241640368	OPN3	opsin 3	GUA, GUE, SON, TEPE, YUC, ZAC,
552	1	158461833	158467457	OR10K1	olfactory receptor family 10 subfamily K member 1	YUC,
553	1	247449117	247458103	OR2B11	olfactory receptor family 2 subfamily B member 11	TEPE, YUC,
554	1	247524676	247536439	OR2C3	olfactory receptor family 2 subfamily C member 3	VER, YUC, ZAC,
555	1	248174820	248181066	OR2M2	olfactory receptor family 2 subfamily M member 2	TAM,
556	1	247895586	247896530	OR2W3	olfactory receptor family 2 subfamily W member 3	GUA, ZAPO,
557	1	158754719	158755890	OR6K6	olfactory receptor family 6 subfamily K member 6	GUE,
558	1	158764235	158840395	OR6N1	olfactory receptor family 6 subfamily N member 1	GUA, GUE, SON, TAM, VER, YUC, ZAC,
559	1	158774221	158781203	OR6N2	olfactory receptor family 6 subfamily N member 2	GUA, GUE, SON, TAM, YUC,
560	1	19882394	19912944	OTUD3	OTU deubiquitinase 3	VER,
561	1	180558963	180566517	OVAAL	ovarian adenocarcinoma amplified long non-coding RNA	GUA, VER,
562	1	42746373	42767027	P3H1	prolyl 3-hydroxylase 1	SON,
563	1	212363927	212414885	PACC1	proton activated chloride channel 1	ZAC,
564	1	17205127	17246006	PADI1	peptidyl arginine deiminase 1	GUA, GUE, MAYA, SON, TAM, TEPE, VER, YUC, ZAC, ZAPO,
565	1	17249097	17284232	PADI3	peptidyl arginine deiminase 3	GUA, SON, VER,
566	1	17308196	17364003	PADI4	peptidyl arginine deiminase 4	GUA, GUE, MAYA, SON, TEPE, VER, YUC, ZAC,
567	1	17372195	17401698	PADI6	peptidyl arginine deiminase 6	YUC,
568	1	99646112	99694534	PALMD	palmdelphin	GUE,
569	1	176463174	176845600	PAPPA2	pappalysin 2	GUA, GUE, MAYA, TAM, TEPE, YUC, ZAPO,
570	1	226360690	226408092	PARP1	poly(ADP-ribose) polymerase 1	GUE,
571	1	61742479	62163914	PATJ	PATJ crumbs cell polarity complex component	GUA, GUE, MAYA, SON, TAM, TEPE, VER, YUC, ZAC, ZAPO,
572	1	18630845	18748865	PAX7	paired box 7	GUA, GUE, MAYA, SON, TEPE, VER, YUC, ZAC, ZAPO,
573	1	164559183	164886046	PBX1	PBX homeobox 1	GUA, GUE, MAYA, SON, TAM, TEPE, VER, YUC, ZAC, ZAPO,
574	1	164769115	164774640	PBX1-AS1	PBX1 antisense RNA 1	GUA, SON, VER, ZAC,
575	1	202810945	202811912	PCAT6	prostate cancer associated transcript 6	GUA, VER,
576	1	232983434	233327328	PCNX2	pecanex 2	GUA, GUE, SON, TAM, TEPE, VER, YUC, ZAC, ZAPO,
577	1	161258744	161285449	PCP4L1	Purkinje cell protein 4 like 1	GUA, GUE, VER, YUC,
578	1	55039547	55064851	PCSK9	proprotein convertase subtilisin/kexin type 9	GUE, YUC,
579	1	65792509	66374578	PDE4B	phosphodiesterase 4B	GUA, GUE, MAYA, SON, TAM, TEPE, VER, YUC, ZAC,
580	1	26111161	26125554	PDIK1L	PDLIM1 interacting kinase 1 like	ZAC,
581	1	13583756	13617956	PDPN	podoplanin	GUA, GUE, MAYA, SON, TAM, TEPE, VER, YUC, ZAC,
582	1	7784290	7845176	PER3	period circadian regulator 3	GUE, VER,
583	1	10474949	10630757	PEX14	peroxisomal biogenesis factor 14	TAM,
584	1	207034415	207081026	PFKFB2	6-phosphofructo-2-kinase/fructose-2,6-biphosphatase 2	GUA, ZAC,
585	1	230314489	230426331	PGBD5	piggyBac transposable element derived 5	GUE, TEPE,
586	1	153297115	153312951	PGLYRP3	peptidoglycan recognition protein 3	GUE, TAM, ZAC,
587	1	153330119	153348840	PGLYRP4	peptidoglycan recognition protein 4	GUA, GUE, MAYA, VER, YUC,
588	1	63593410	63660244	PGM1	phosphoglucomutase 1	GUA, GUE, MAYA, SON, TEPE, VER, YUC, ZAC, ZAPO,
589	1	119711933	119744214	PHGDH	phosphoglycerate dehydrogenase	GUA, TAM, YUC, ZAC,
590	1	160024952	160031989	PIGM	phosphatidylinositol glycan anchor biosynthesis class M	VER, YUC,
591	1	204422632	204494804	PIK3C2B	phosphatidylinositol-4-phosphate 3-kinase catalytic subunit type 2 beta	SON, ZAC,
592	1	88537512	88685203	PKN2-AS1	PKN2 antisense RNA 1	GUA, VER, ZAC,
593	1	201283505	201332988	PKP1	plakophilin 1	ZAPO,
594	1	20163054	20186517	PLA2G2C	phospholipase A2 group IIC	GUA, SON, TEPE, VER, YUC, ZAPO,
595	1	20111938	20119535	PLA2G2D	phospholipase A2 group IID	GUA, GUE, MAYA, SON, TEPE, VER, YUC, ZAC,
596	1	19920008	19923616	PLA2G2E	phospholipase A2 group IIE	VER,
597	1	20139322	20150380	PLA2G2F	phospholipase A2 group IIF	GUA, GUE, TEPE,
598	1	186828948	186988980	PLA2G4A	phospholipase A2 group IVA	GUA, MAYA, SON, TAM, VER, YUC, ZAC,
599	1	20028407	20091910	PLA2G5	phospholipase A2 group V	GUA, GUE, VER, YUC, ZAC,
600	1	242082985	242530545	PLD5	phospholipase D family member 5	GUA, GUE, MAYA, SON, TAM, TEPE, VER, YUC, ZAC, ZAPO,
601	1	204218852	204378167	PLEKHA6	pleckstrin homology domain containing A6	GUA, VER, YUC, ZAC, ZAPO,
602	1	15681505	15734768	PLEKHM2	pleckstrin homology and RUN domain containing M2	GUE,
603	1	56494760	56579562	PLPP3	phospholipid phosphatase 3	MAYA, TAM, VER,
604	1	99262923	99309583	PLPPR4	phospholipid phosphatase related 4	GUA, GUE, MAYA, SON, YUC, ZAC, ZAPO,
605	1	98890244	99005785	PLPPR5	phospholipid phosphatase related 5	GUA, GUE, MAYA, SON, TAM, TEPE, VER, YUC,
606	1	99004275	99148851	PLPPR5-AS1	PLPPR5 antisense RNA 1	GUA, GUE, SON, YUC, ZAC, ZAPO,
607	1	208022241	208244383	PLXNA2	plexin A2	GUA, GUE, MAYA, SON, TAM, TEPE, VER, YUC, ZAC,
608	1	205828024	205850131	PM20D1	peptidase M20 domain containing 1	SON, YUC, ZAPO,
609	1	53062212	53085493	PODN	podocan	MAYA, ZAPO,
610	1	167220884	167427344	POU2F1	POU class 2 homeobox 1	VER, YUC,
611	1	203026490	203078735	PPFIA4	PTPRF interacting protein alpha 4	GUA, GUE, MAYA, SON, TEPE, VER, YUC, ZAC, ZAPO,
612	1	39738881	39763913	PPIE	peptidylprolyl isomerase E	TAM,
613	1	202348698	202592701	PPP1R12B	protein phosphatase 1 regulatory subunit 12B	ZAC,
614	1	40071460	40097251	PPT1	palmitoyl-protein thioesterase 1	GUE, ZAPO,
615	1	3069202	3438620	PRDM16	PR/SET domain 16	GUA, GUE, MAYA, SON, TAM, TEPE, VER, YUC, ZAC, ZAPO,
616	1	13700187	13825078	PRDM2	PR/SET domain 2	GUA, GUE, MAYA, TAM, VER, YUC, ZAC, ZAPO,
617	1	56645313	56715334	PRKAA2	protein kinase AMP-activated catalytic subunit alpha 2	MAYA, VER,
618	1	84078078	84238497	PRKACB	protein kinase cAMP-activated catalytic subunit beta	GUA, GUE, YUC,
619	1	2048503	2185394	PRKCZ	protein kinase C zeta	YUC,
620	1	110451148	110457357	PROK1	prokineticin 1	GUA, VER, YUC, ZAC, ZAPO,
621	1	213819640	213986152	PROX1-AS1	PROX1 antisense RNA 1	SON, TEPE,
622	1	153217583	153219309	PRR9	proline rich 9	VER, ZAC,
623	1	226870615	226903667	PSEN2	presenilin 2	GUE, ZAC,
624	1	70852357	71047815	PTGER3	prostaglandin E receptor 3	GUA, GUE, TAM, VER, YUC, ZAC,
625	1	78490973	78540700	PTGFR	prostaglandin F receptor	SON,
626	1	116909915	116990352	PTGFRN	prostaglandin F2 receptor inhibitor	GUA, GUE, MAYA, ZAC, ZAPO,
627	1	214348699	214551601	PTPN14	protein tyrosine phosphatase non-receptor type 14	GUA, GUE, MAYA, SON, TAM, TEPE, VER, YUC, ZAC, ZAPO,
628	1	202147012	202161587	PTPN7	protein tyrosine phosphatase non-receptor type 7	GUA, GUE, MAYA, SON, TEPE, VER, YUC, ZAC,
629	1	43522050	43623665	PTPRF	protein tyrosine phosphatase receptor type F	SON, TEPE, ZAC, ZAPO,
630	1	29236521	29326799	PTPRU	protein tyrosine phosphatase receptor type U	GUE, SON, VER,
631	1	202168050	202189448	PTPRVP	protein tyrosine phosphatase receptor type V, pseudogene	GUA, MAYA, YUC,
632	1	158931551	158990869	PYHIN1	pyrin and HIN domain family member 1	SON, VER, YUC,
633	1	180154868	180204029	QSOX1	quiescin sulfhydryl oxidase 1	GUE, SON, TEPE, VER, YUC,
634	1	220148292	220272452	RAB3GAP2	RAB3 GTPase activating non-catalytic protein subunit 2	GUE, MAYA, YUC, ZAC,
635	1	46247687	46278472	RAD54L	RAD54 like	YUC,
636	1	111542008	111716690	RAP1A	RAP1A, member of RAS oncogene family	GUA, GUE, MAYA, SON, VER, YUC, ZAC, ZAPO,
637	1	21596220	21669356	RAP1GAP	RAP1 GTPase activating protein	GUA, GUE, SON, TAM, TEPE, VER, ZAC, ZAPO,
638	1	206507530	206589447	RASSF5	Ras association domain family member 5	GUA, GUE, MAYA, SON, TEPE, VER, ZAC, ZAPO,
639	1	110339376	110346676	RBM15	RNA binding motif protein 15	VER,
640	1	110286374	110339170	RBM15-AS1	RBM15 antisense RNA 1	VER,
641	1	167630231	167708695	RCSD1	RCSD domain containing 1	GUA, GUE, MAYA, SON, TAM, TEPE, VER, YUC, ZAC,
642	1	204154818	204166336	REN	renin	TEPE,
643	1	183636108	183928531	RGL1	ral guanine nucleotide dissociation stimulator like 1	GUA, GUE, MAYA, SON, TAM, TEPE, VER, YUC, ZAC, ZAPO,
644	1	192575772	192580023	RGS1	regulator of G protein signaling 1	GUA, GUE, MAYA, SON, TAM, TEPE, VER, YUC, ZAC,
645	1	182598622	182604388	RGS16	regulator of G protein signaling 16	TAM, YUC,
646	1	192158461	192185814	RGS18	regulator of G protein signaling 18	GUA,
647	1	163068870	163076801	RGS4	regulator of G protein signaling 4	GUA, SON, TAM, TEPE, YUC, ZAC, ZAPO,
648	1	163142298	163321734	RGS5	regulator of G protein signaling 5	GUA, GUE, MAYA, TAM, TEPE, VER, YUC, ZAC, ZAPO,
649	1	163161674	163213022	RGS5-AS1	RGS5 antisense RNA 1	GUA, GUE, MAYA, TAM, TEPE, VER, YUC, ZAC, ZAPO,
650	1	240774741	241357229	RGS7	regulator of G protein signaling 7	GUA, GUE, MAYA, SON, TAM, TEPE, VER, YUC, ZAC, ZAPO,
651	1	182447876	182560596	RGSL1	regulator of G protein signaling like 1	GUE, YUC, ZAC,
652	1	38885806	38941829	RHBDL2	rhomboid like 2	VER,
653	1	156369210	156385218	RHBG	Rh family B glycoprotein	VER, YUC,
654	1	228644646	228746668	RHOU	ras homolog family member U	SON,
655	1	182573633	182589255	RNASEL	ribonuclease L	SON, TEPE, YUC,
656	1	19814028	19815282	RNF186	ring finger protein 186	VER,
657	1	44404782	44651723	RNF220	ring finger protein 220	GUE, MAYA, SON, TAM, TEPE, VER, YUC, ZAC,
658	1	201982647	202006142	RNPEP	arginyl aminopeptidase	GUE, MAYA, TAM, TEPE, YUC, ZAC, ZAPO,
659	1	63774016	64181497	ROR1	receptor tyrosine kinase like orphan receptor 1	GUA, GUE, MAYA, SON, TAM, TEPE, VER, YUC, ZAC,
660	1	64094441	64113790	ROR1-AS1	ROR1 antisense RNA 1	YUC,
661	1	151806070	151831801	RORC	RAR related orphan receptor C	GUA, SON, TEPE, VER, YUC, ZAC, ZAPO,
662	1	68428821	68449953	RPE65	retinoid isomerohydrolase RPE65	YUC,
663	1	213051240	213862734	RPS6KC1	ribosomal protein S6 kinase C1	SON, YUC,
664	1	38859892	38876225	RRAGC-DT	RRAGC divergent transcript	GUE, MAYA, SON, TAM, ZAC,
665	1	218285292	218337982	RRP15	ribosomal RNA processing 15 homolog	GUE,
666	1	15659712	15662032	RSC1A1	regulator of solute carriers 1	ZAC,
667	1	37611349	37634891	RSPO1	R-spondin 1	GUA,
668	1	24899510	24965137	RUNX3	RUNX family transcription factor 3	GUA, GUE, SON, TEPE, YUC, ZAC, ZAPO,
669	1	24930456	24964707	RUNX3-AS1	RUNX3 antisense RNA 1	GUA, GUE, SON, TEPE, YUC, ZAC, ZAPO,
670	1	95163218	95233981	RWDD3-DT	RWDD3 divergent transcript	GUE,
671	1	165400921	165445125	RXRG	retinoid X receptor gamma	GUA, MAYA, SON, TEPE, VER, YUC, ZAPO,
672	1	237042183	237833987	RYR2	ryanodine receptor 2	GUA, GUE, MAYA, SON, TAM, TEPE, VER, YUC, ZAC, ZAPO,
673	1	153390031	153422582	S100A8	S100 calcium binding protein A8	GUA,
674	1	101236898	101242312	S1PR1	sphingosine-1-phosphate receptor 1	GUA, GUE, SON, ZAPO,
675	1	101234872	101236527	S1PR1-DT	S1PR1 divergent transcript	GUA, GUE, SON, ZAPO,
676	1	246724408	246768136	SCCPDH	saccharopine dehydrogenase (putative)	SON,
677	1	30869465	30909734	SDC3	syndecan 3	YUC, ZAC,
678	1	243256040	243500090	SDCCAG8	SHH signaling and ciliogenesis regulator SDCCAG8	MAYA, SON, TEPE, VER, YUC, ZAC, ZAPO,
679	1	17018721	17054031	SDHB	succinate dehydrogenase complex iron sulfur subunit B	GUA, VER, YUC,
680	1	177928787	177984283	SEC16B	SEC16 homolog B, endoplasmic reticulum export factor	GUA, GUE, SON, VER, YUC, ZAC,
681	1	169722639	169734078	SELE	selectin E	SON,
682	1	151364303	151372704	SELENBP1	selenium binding protein 1	SON,
683	1	169690666	169711619	SELL	selectin L	GUE,
684	1	169588848	169630123	SELP	selectin P	GUA, GUE, MAYA, SON, VER, YUC, ZAC,
685	1	223992729	224033858	SEPTIN7P13	septin 7 pseudogene 13	SON, ZAC,
686	1	66533360	66751138	SGIP1	SH3GL interacting endocytic adaptor 1	GUE, MAYA, YUC, ZAC, ZAPO,
687	1	162395267	162412135	SH2D1B	SH2 domain containing 1B	TEPE,
688	1	36306367	36330235	SH3D21	SH3 domain containing 21	SON,
689	1	52632787	52669682	SHISAL2A	shisa like 2A	GUA, GUE, YUC,
690	1	232397964	232630495	SIPA1L2	signal induced proliferation associated 1 like 2	GUA, GUE, MAYA, SON, TAM, TEPE, VER, YUC, ZAC, ZAPO,
691	1	2228318	2310212	SKI	SKI proto-oncogene	GUE, SON, VER, YUC, ZAC,
692	1	160608105	160647043	SLAMF1	signaling lymphocytic activation molecule family member 1	GUA, GUE, SON, TAM, VER, ZAC,
693	1	160485035	160523254	SLAMF6	SLAM family member 6	TAM,
694	1	159826872	159837491	SLAMF8	SLAM family member 8	GUA, GUE, MAYA, SON, TAM, VER, YUC, ZAC, ZAPO,
695	1	159951491	159983983	SLAMF9	SLAM family member 9	GUA, GUE, MAYA, SON, TAM, YUC, ZAC,
696	1	169463908	169485969	SLC19A2	solute carrier family 19 member 2	GUA, MAYA, SON, TEPE, YUC, ZAC,
697	1	53087182	53142637	SLC1A7	solute carrier family 1 member 7	GUA, MAYA, SON, TAM, ZAC,
698	1	108134042	108200342	SLC25A24	solute carrier family 25 member 24	YUC, ZAPO,
699	1	205913051	205943455	SLC26A9	solute carrier family 26 member 9	GUA,
700	1	42925352	42958867	SLC2A1	solute carrier family 2 member 1	GUE, TEPE, VER, ZAC, ZAPO,
701	1	9035105	9094194	SLC2A5	solute carrier family 2 member 5	MAYA,
702	1	8992533	9026422	SLC2A7	solute carrier family 2 member 7	GUA, GUE, MAYA, SON, VER, YUC, ZAC,
703	1	211571567	211579160	SLC30A1	solute carrier family 30 member 1	YUC,
704	1	219910444	219959097	SLC30A10	solute carrier family 30 member 10	GUE, MAYA, VER, ZAC,
705	1	233904675	234324510	SLC35F3	solute carrier family 35 member F3	GUA, GUE, MAYA, SON, TAM, TEPE, VER, YUC, ZAC, ZAPO,
706	1	234270407	234273021	SLC35F3-AS1	SLC35F3 antisense RNA 1	YUC,
707	1	94820356	94895246	SLC44A3	solute carrier family 44 member 3	GUA, GUE, MAYA, SON, TAM, TEPE, VER, YUC, ZAC, ZAPO,
708	1	94616351	94820231	SLC44A3-AS1	SLC44A3 antisense RNA 1	GUA, GUE, MAYA, SON, TAM, TEPE, YUC, ZAPO,
709	1	75202128	75724014	SLC44A5	solute carrier family 44 member 5	MAYA, VER,
710	1	19312325	19334462	SLC66A1	solute carrier family 66 member 1	GUE, SON, YUC,
711	1	110150493	110202201	SLC6A17	solute carrier family 6 member 17	GUA, GUE, MAYA, TAM, VER, YUC, ZAC,
712	1	43996482	44031461	SLC6A9	solute carrier family 6 member 9	GUA, GUE, TAM, VER, YUC, ZAC, ZAPO,
713	1	40344833	40423325	SMAP2	small ArfGAP2	GUA, GUE, SON, TEPE, VER, YUC,
714	1	183472498	183554190	SMG7	SMG7 nonsense mediated mRNA decay factor	GUA, SON,
715	1	27934999	27959151	SMPDL3B	sphingomyelin phosphodiesterase acid like 3B	TAM, VER, ZAPO,
716	1	214281158	214337130	SMYD2	SET and MYND domain containing 2	SON, ZAPO,
717	1	245749346	246507278	SMYD3	SET and MYND domain containing 3	GUA, GUE, MAYA, SON, TAM, TEPE, VER, YUC, ZAC, ZAPO,
718	1	159834477	159855036	SNHG28	small nucleolar RNA host gene 28	GUA, MAYA, TAM, VER, YUC, ZAC, ZAPO,
719	1	203861598	203871151	SNRPE	small nuclear ribonucleoprotein polypeptide E	SON,
720	1	98661318	98760499	SNX7	sorting nexin 7	GUA, ZAC,
721	1	179293796	179358679	SOAT1	sterol O-acyltransferase 1	GUE, SON, YUC, ZAC,
722	1	204073114	204127742	SOX13	SRY-box transcription factor 13	GUA, SON, VER, YUC, ZAC,
723	1	217631343	217871695	SPATA17	spermatogenesis associated 17	GUE, TAM, VER, YUC, ZAPO,
724	1	162373202	162376853	SPATA46	spermatogenesis associated 46	GUA, MAYA, SON, TAM, VER, ZAPO,
725	1	244352634	244389662	SPMIP3	sperm microtubule inner protein 3	GUE, TAM, VER, YUC, ZAC,
726	1	152984080	152985813	SPRR1A	small proline rich protein 1A	GUA, YUC, ZAC,
727	1	153149581	153203277	SPRR2G	small proline rich protein 2G	GUA, GUE, SON, VER, YUC, ZAC,
728	1	153001748	153003855	SPRR3	small proline rich protein 3	GUA,
729	1	152968749	152972573	SPRR4	small proline rich protein 4	GUA,
730	1	9292893	9369531	SPSB1	splA/ryanodine receptor domain and SOCS box containing 1	GUA, GUE, MAYA, SON, TAM, TEPE, VER, YUC, ZAC, ZAPO,
731	1	158610703	158686714	SPTA1	spectrin alpha, erythrocytic 1	GUA, SON, YUC, ZAC,
732	1	206203540	206464435	SRGAP2	SLIT-ROBO Rho GTPase activating protein 2	GUE, SON, TEPE, YUC, ZAC,
733	1	54225431	54413489	SSBP3	single stranded DNA binding protein 3	GUA, GUE, MAYA, SON, VER, YUC, ZAC, ZAPO,
734	1	54236442	54239062	SSBP3-AS1	SSBP3 antisense RNA 1	GUA, MAYA, VER, ZAC,
735	1	84643705	84690744	SSX2IP	SSX family member 2 interacting protein	MAYA,
736	1	43707535	43931158	ST3GAL3	ST3 beta-galactoside alpha-2,3-sialyltransferase 3	GUE, YUC, ZAC,
737	1	76074745	76637338	ST6GALNAC3	ST6 N-acetylgalactosaminide alpha-2,6-sialyltransferase 3	GUA, GUE, MAYA, SON, TAM, TEPE, VER, YUC, ZAC, ZAPO,
738	1	76867479	77067545	ST6GALNAC5	ST6 N-acetylgalactosaminide alpha-2,6-sialyltransferase 5	GUE, SON, TAM, ZAC,
739	1	36339627	36385923	STK40	serine/threonine kinase 40	GUA, VER,
740	1	25884178	25906879	STMN1	stathmin 1	SON,
741	1	226548763	226609229	STUM	stum, mechanosensory transduction mediator homolog	GUA, GUE, MAYA, SON, TEPE, VER, YUC, ZAC,
742	1	180972724	181022869	STX6	syntaxin 6	GUA, GUE, ZAC, ZAPO,
743	1	167094074	167129164	STYXL2	serine/threonine/tyrosine interacting like 2	SON, VER, YUC,
744	1	223220830	223365234	SUSD4	sushi domain containing 4	MAYA, TEPE, VER, YUC, ZAC,
745	1	42807051	42817396	SVBP	small vasohibin binding protein	SON, ZAC,
746	1	85152490	85201015	SYDE2	synapse defective Rho GTPase homolog 2	GUE, ZAC,
747	1	209938216	210171388	SYT14	synaptotagmin 14	GUA, SON, TAM, ZAC,
748	1	202590595	202710453	SYT2	synaptotagmin 2	GUA, GUE, MAYA, SON, TAM, TEPE, VER, YUC, ZAC,
749	1	114089291	114153868	SYT6	synaptotagmin 6	GUA, GUE, MAYA, SON, TEPE, VER, YUC, ZAC,
750	1	58575432	58577251	TACSTD2	tumor associated calcium signal transducer 2	GUA, GUE, MAYA, SON, VER, YUC, ZAC,
751	1	229593133	229626121	TAF5L	TATA-box binding protein associated factor 5 like	TEPE,
752	1	159918110	159925506	TAGLN2	transgelin 2	MAYA, VER, ZAC, ZAPO,
753	1	234391312	234479178	TARBP1	TAR (HIV-1) RNA binding protein 1	GUA, GUE, MAYA, SON, VER, YUC, ZAC, ZAPO,
754	1	212791893	212816829	TATDN3	TatD DNase domain containing 3	GUA,
755	1	118883046	118989509	TBX15	T-box transcription factor 15	TEPE, ZAPO,
756	1	168280876	168314425	TBX19	T-box transcription factor 19	GUA, GUE, MAYA, SON, YUC, ZAC, ZAPO,
757	1	23380908	23424747	TCEA3	transcription elongation factor A3	VER, ZAC,
758	1	54053607	54112519	TCEANC2	transcription elongation factor A N-terminal and central domain containing 2	ZAC,
759	1	154502218	154548146	TDRD10	tudor domain containing 10	VER, ZAC,
760	1	179591612	179691271	TDRD5	tudor domain containing 5	ZAPO,
761	1	117606047	117628388	TENT5C	terminal nucleotidyltransferase 5C	SON,
762	1	178513108	178523509	TEX35	testis expressed 35	GUE,
763	1	218345335	218444618	TGFB2	transforming growth factor beta 2	GUA, GUE, MAYA, SON, TAM, TEPE, VER, YUC, ZAC, ZAPO,
764	1	91680342	91906001	TGFBR3	transforming growth factor beta receptor 3	GUA, GUE, MAYA, SON, TAM, TEPE, VER, YUC, ZAC, ZAPO,
765	1	151870865	151909510	THEM4	thioesterase superfamily member 4	GUA,
766	1	151847100	151853711	THEM5	thioesterase superfamily member 5	GUE, VER, YUC, ZAC, ZAPO,
767	1	27872543	27886674	THEMIS2	thymocyte selection associated family member 2	ZAC,
768	1	201955502	201970663	TIMM17A	translocase of inner mitochondrial membrane 17A	GUE, YUC,
769	1	168178961	168202108	TIPRL	TOR signaling pathway regulator	GUE, YUC,
770	1	95092516	95197606	TLCD4	TLC domain containing 4	GUA, GUE, TAM,
771	1	95117922	95244954	TLCD4-RWDD3	TLCD4-RWDD3 readthrough	GUA, GUE, TAM,
772	1	61681045	61725140	TM2D1	TM2 domain containing 1	SON,
773	1	165724290	165768921	TMCO1	transmembrane and coiled-coil domains 1	TAM,
774	1	165768928	165775448	TMCO1-AS1	TMCO1 antisense RNA 1	YUC, ZAC,
775	1	19682239	19799915	TMCO4	transmembrane and coiled-coil domains 4	GUA, GUE, MAYA, SON, TAM, VER, YUC, ZAC, ZAPO,
776	1	203007373	203024847	TMEM183A	transmembrane protein 183A	GUA, MAYA, SON, VER, YUC, ZAPO,
777	1	15152565	15220477	TMEM51	transmembrane protein 51	GUA, MAYA, VER, ZAC,
778	1	15111814	15152463	TMEM51-AS1	TMEM51 antisense RNA 1	ZAPO,
779	1	44653246	44674480	TMEM53	transmembrane protein 53	ZAC, ZAPO,
780	1	201134771	201171557	TMEM9	transmembrane protein 9	GUA, TAM, VER, YUC, ZAPO,
781	1	111483347	111563961	TMIGD3	transmembrane and immunoglobulin domain containing 3	GUA, GUE, MAYA, SON, TAM, VER, YUC, ZAC,
782	1	12166990	12209219	TNFRSF1B	TNF receptor superfamily member 1B	GUE,
783	1	12063302	12144206	TNFRSF8	TNF receptor superfamily member 8	SON, VER, YUC, ZAC,
784	1	173172869	173450732	TNFSF4	TNF superfamily member 4	GUA, GUE, MAYA, SON, TAM, TEPE, VER, YUC, ZAC, ZAPO,
785	1	175067832	175148074	TNN	tenascin N	GUA, GUE, MAYA, SON, TAM, YUC, ZAC, ZAPO,
786	1	201403783	201421729	TNNI1	troponin I1, slow skeletal type	GUE, TEPE, VER, YUC, ZAC,
787	1	74235386	74544427	TNNI3K	TNNI3 interacting kinase	SON, TAM, TEPE,
788	1	201359013	201377679	TNNT2	troponin T2, cardiac type	GUE, SON, VER,
789	1	175315193	175743594	TNR	tenascin R	GUA, GUE, MAYA, SON, TAM, TEPE, VER, YUC, ZAC, ZAPO,
790	1	161226059	161230745	TOMM40L	translocase of outer mitochondrial membrane 40 like	YUC, ZAC,
791	1	3652515	3736200	TP73	tumor protein p73	GUE, MAYA, SON, TAM, TEPE, VER, YUC, ZAC,
792	1	3658642	3668944	TP73-AS3	TP73 antisense RNA 3	ZAC,
793	1	47760527	47997384	TRABD2B	TraB domain containing 2B	GUE, MAYA, SON, TEPE, VER, YUC, ZAC,
794	1	209756052	209782309	TRAF3IP3	TRAF3 interacting protein 3	VER,
795	1	117111059	117123926	TRIM45	tripartite motif containing 45	GUE, TEPE, ZAC,
796	1	247857186	247880137	TRIM58	tripartite motif containing 58	GUE, SON, VER,
797	1	231162057	231221564	TRIM67	tripartite motif containing 67	GUE, MAYA, TEPE, YUC,
798	1	231528652	232041271	TSNAX-DISC1	TSNAX-DISC1 readthrough (NMD candidate)	GUA, GUE, MAYA, SON, TAM, TEPE, VER, YUC, ZAC, ZAPO,
799	1	115048010	115089502	TSPAN2	tetraspanin 2	GUA, ZAC,
800	1	230906242	230978860	TTC13	tetratricopeptide repeat domain 13	GUA, SON, VER,
801	1	54779711	54801322	TTC22	tetratricopeptide repeat domain 22	SON, VER, ZAC, ZAPO,
802	1	156579722	156587718	TTC24	tetratricopeptide repeat domain 24	TAM,
803	1	117060325	117107452	TTF2	transcription termination factor 2	SON, YUC, ZAC,
804	1	64203622	64267367	UBE2U	ubiquitin conjugating enzyme E2 U	TAM, ZAC,
805	1	20183330	20196049	UBXN10	UBX domain protein 10	TEPE, VER,
806	1	165827613	165911617	UCK2	uridine-cytidine kinase 2	GUA, GUE, MAYA, SON, TAM, TEPE, YUC, ZAC, ZAPO,
807	1	84364957	84384800	UOX	urate oxidase (pseudogene)	GUA, TAM, YUC,
808	1	229626246	229660199	URB2	URB2 ribosome biogenesis homolog	MAYA,
809	1	215622890	216423447	USH2A	usherin	GUA, GUE, MAYA, SON, TAM, TEPE, VER, YUC, ZAC,
810	1	55066358	55215363	USP24	ubiquitin specific peptidase 24	GUA, TAM, ZAC,
811	1	209827971	209857564	UTP25	UTP25 small subunit processome component	ZAC,
812	1	171700159	171742064	VAMP4	vesicle associated membrane protein 4	TEPE,
813	1	115641969	115698220	VANGL1	VANGL planar cell polarity protein 1	GUA, GUE, MAYA, SON, TAM, TEPE, VER, YUC, ZAC,
814	1	160400563	160428669	VANGL2	VANGL planar cell polarity protein 2	MAYA, VER, YUC,
815	1	107571160	107965179	VAV3	vav guanine nucleotide exchange factor 3	GUE, MAYA, SON, TEPE, VER, YUC, ZAC, ZAPO,
816	1	107964442	107994606	VAV3-AS1	VAV3 antisense RNA 1	GUE, SON, TEPE, VER, YUC, ZAC, ZAPO,
817	1	100719741	100739044	VCAM1	vascular cell adhesion molecule 1	GUA, GUE, MAYA, SON, TAM, TEPE, VER, YUC, ZAC, ZAPO,
818	1	117143586	117210926	VTCN1	V-set domain containing T cell activation inhibitor 1	GUA, MAYA, SON, TAM, TEPE, VER, YUC, ZAC,
819	1	20290874	20359517	VWA5B1	von Willebrand factor A domain containing 5B1	GUA, TAM, VER, YUC, ZAPO,
820	1	119140395	119275972	WARS2-AS1	WARS2 antisense RNA 1	TAM, YUC, ZAC,
821	1	241652280	241802776	WDR64	WD repeat domain 64	GUA, GUE, MAYA, SON, TAM, TEPE, VER, YUC, ZAC, ZAPO,
822	1	111439889	111449255	WDR77	WD repeat domain 77	GUA, ZAC,
823	1	68098458	68232545	WLS	Wnt ligand secretion mediator	GUA, GUE, MAYA, SON, TAM, TEPE, VER, YUC, ZAC, ZAPO,
824	1	22117312	22143096	WNT4	Wnt family member 4	GUE, TEPE,
825	1	168576604	168582068	XCL1	X-C motif chemokine ligand 1	GUE, SON, VER, ZAC,
826	1	180632021	180890278	XPR1	xenotropic and polytropic retrovirus receptor 1	GUE, TEPE, ZAC,
827	1	53851732	53889796	YIPF1	Yip1 domain family member 1	ZAC,
828	1	207043848	207053115	YOD1	YOD1 deubiquitinase	TAM, TEPE, VER, YUC, ZAC,
829	1	203795622	203854123	ZBED6	zinc finger BED-type containing 6	MAYA, SON,
830	1	244048490	244057475	ZBTB18	zinc finger and BTB domain containing 18	MAYA, TEPE, YUC,
831	1	155001749	155018522	ZBTB7B	zinc finger and BTB domain containing 7B	TEPE,
832	1	203795622	203854123	ZC3H11A	zinc finger CCCH-type containing 11A	MAYA, SON,
833	1	40450063	40463714	ZFP69B	ZFP69 zinc finger protein B	GUE, SON, TAM, TEPE, VER, YUC,
834	1	40258235	40294179	ZMPSTE24	zinc metallopeptidase STE24	VER,
835	1	247121974	247172378	ZNF124	zinc finger protein 124	GUA, GUE, MAYA, SON, TAM, YUC,
836	1	200404950	200410035	ZNF281	zinc finger protein 281	GUA, GUE, MAYA, TAM, YUC, ZAC,
837	1	23359447	23369835	ZNF436	zinc finger protein 436	SON,
838	1	247297414	247331866	ZNF496	zinc finger protein 496	GUA, TAM, VER, ZAC,
839	1	247332053	247377231	ZNF496-DT	ZNF496 divergent transcript	GUE, MAYA, VER, YUC, ZAC, ZAPO,
840	1	26169907	26170872	ZNF593	zinc finger protein 593	YUC,
841	1	182054569	182069645	ZNF648	zinc finger protein 648	GUA, MAYA, TAM, VER, YUC,
842	1	26361633	26374517	ZNF683	zinc finger protein 683	VER, YUC, ZAC,
843	1	42846612	42852476	ZNF691	zinc finger protein 691	GUA, GUE, MAYA, SON, ZAC,
844	1	119619376	119648265	ZNF697	zinc finger protein 697	GUA, ZAPO,
845	1	33472644	33501642	ZSCAN20	zinc finger and SCAN domain containing 20	SON, VER,
846	2	69457996	69643738	AAK1	AP2 associated kinase 1	GUA, GUE, MAYA, SON, TAM, VER, YUC, ZAC,
847	2	214931541	215138625	ABCA12	ATP binding cassette subfamily A member 12	GUA, GUE, MAYA, TEPE, VER, YUC, ZAPO,
848	2	168915389	169031323	ABCB11	ATP binding cassette subfamily B member 11	GUA, GUE, MAYA, SON, TAM, VER, YUC, ZAC,
849	2	43806210	43839230	ABCG5	ATP binding cassette subfamily G member 5	GUA, GUE, MAYA, SON, ZAC, ZAPO,
850	2	43838970	43882987	ABCG8	ATP binding cassette subfamily G member 8	GUA, GUE, MAYA, SON, TAM, TEPE, VER, YUC, ZAC,
851	2	236537121	236582353	ACKR3	atypical chemokine receptor 3	ZAC,
852	2	134838615	134902033	ACMSD	aminocarboxymuconate semialdehyde decarboxylase	ZAC,
853	2	110732572	111118547	ACOXL	acyl-CoA oxidase like	GUA, GUE, MAYA, SON, TAM, VER, YUC, ZAC, ZAPO,
854	2	111098340	111115587	ACOXL-AS1	ACOXL antisense RNA 1	GUE,
855	2	264946	278282	ACP1	acid phosphatase 1	GUE, MAYA, VER,
856	2	222861035	222944638	ACSL3	acyl-CoA synthetase long chain family member 3	GUE,
857	2	73893007	73919864	ACTG2	actin gamma 2, smooth muscle	GUA, GUE, MAYA, SON, TEPE, VER, YUC, ZAC,
858	2	53971112	54305299	ACYP2	acylphosphatase 2	GUA, ZAPO,
859	2	206443531	206621126	ADAM23	ADAM metallopeptidase domain 23	MAYA, TAM,
860	2	24819168	24920236	ADCY3	adenylate cyclase 3	TEPE, ZAC,
861	2	70656783	70768199	ADD2	adducin 2	GUA, GUE, MAYA, TAM, TEPE, VER, YUC, ZAPO,
862	2	99545418	100142589	AFF3	ALF transcription elongation factor 3	GUE, MAYA, SON, TAM, TEPE, VER, YUC, ZAC,
863	2	235494042	236131792	AGAP1	ArfGAP with GTPase domain, ankyrin repeat and PH domain 1	GUA, GUE, MAYA, SON, TAM, YUC, ZAC, ZAPO,
864	2	227472155	227561216	AGFG1	ArfGAP with FG repeats 1	SON,
865	2	177392772	177543833	AGPS	alkylglycerone phosphate synthase	ZAC,
866	2	29192773	29921585	ALK	ALK receptor tyrosine kinase	GUA, GUE, MAYA, SON, TAM, TEPE, VER, YUC, ZAC, ZAPO,
867	2	3645818	3702670	ALLC	allantoicase	GUA, VER, ZAC,
868	2	73385757	73609918	ALMS1	ALMS1 centrosome and basal body associated protein	TAM,
869	2	201700266	201780932	ALS2	alsin Rho guanine nucleotide exchange factor ALS2	GUE,
870	2	111766230	111884192	ANAPC1	anaphase promoting complex subunit 1	SON,
871	2	240468631	240561063	ANKMY1	ankyrin repeat and MYND domain containing 1	GUE, VER,
872	2	196967013	197310779	ANKRD44	ankyrin repeat domain 44	GUA, GUE, MAYA, SON, TAM, TEPE, VER, YUC, ZAC,
873	2	197250857	197302518	ANKRD44-IT1	ANKRD44 intronic transcript 1	GUA, MAYA, VER,
874	2	70978444	70985498	ANKRD53	ankyrin repeat domain 53	GUA, GUE, SON, VER, YUC, ZAC,
875	2	241188676	241240307	ANO7	anoctamin 7	SON, YUC,
876	2	69013143	69249326	ANTXR1	ANTXR cell adhesion molecule 1	GUA, GUE, MAYA, SON, TEPE, VER, YUC, ZAC, ZAPO,
877	2	69643807	69827111	ANXA4	annexin A4	SON,
878	2	200586013	200682240	AOX1	aldehyde oxidase 1	GUA, GUE, MAYA, SON, TEPE, VER, YUC, ZAC, ZAPO,
879	2	200695722	200794914	AOX3P-AOX2P	AOX3P-AOX2P readthrough, transcribed pseudogene	GUA, GUE, SON, TEPE, VER, YUC, ZAC,
880	2	223755325	223837581	AP1S3	adaptor related protein complex 1 subunit sigma 3	GUA, GUE, MAYA, TEPE, ZAPO,
881	2	21001428	21044072	APOB	apolipoprotein B	ZAPO,
882	2	143129418	143768351	ARHGAP15	Rho GTPase activating protein 15	GUA, GUE, SON, TAM, TEPE, VER, YUC, ZAC, ZAPO,
883	2	143640755	143776097	ARHGAP15-AS1	ARHGAP15 antisense RNA 1	GUE, SON, TAM, TEPE, YUC, ZAC, ZAPO,
884	2	68710543	68826832	ARHGAP25	Rho GTPase activating protein 25	GUA, GUE, MAYA, SON, TEPE, VER, YUC, ZAC, ZAPO,
885	2	130836913	131047252	ARHGEF4	Rho guanine nucleotide exchange factor 4	GUE, SON, VER, ZAC,
886	2	234493040	234497080	ARL4C	ADP ribosylation factor like GTPase 4C	MAYA,
887	2	231198630	231376847	ARMC9	armadillo repeat containing 9	GUA, GUE, TAM, TEPE, ZAC,
888	2	9206811	9405677	ASAP2	ArfGAP with SH3 domain, ankyrin repeat and PH domain 2	GUA, SON, TAM, YUC, ZAC,
889	2	215312058	215368591	ATIC	5-aminoimidazole-4-carboxamide ribonucleotide formyltransferase/IMP cyclohydrolase	TEPE, VER,
890	2	38293953	38378583	ATL2	atlastin GTPase 2	TEPE,
891	2	85753990	85791382	ATOH8	atonal bHLH transcription factor 8	GUA, GUE, MAYA, SON, VER, YUC, ZAC,
892	2	70935899	70965430	ATP6V1B1	ATPase H+ transporting V1 subunit B1	VER, ZAC,
893	2	70942012	70948610	ATP6V1B1-AS1	ATP6V1B1 antisense RNA 1	VER,
894	2	10720942	10785109	ATP6V1C2	ATPase H+ transporting V1 subunit C2	GUA, GUE, MAYA, SON, TAM, TEPE, YUC, ZAPO,
895	2	46511846	46542576	ATP6V1E2	ATPase H+ transporting V1 subunit E2	GUE, MAYA, VER, ZAC,
896	2	167293000	167874044	B3GALT1	beta-1,3-galactosyltransferase 1	GUA, GUE, MAYA, SON, TAM, TEPE, VER, YUC, ZAC, ZAPO,
897	2	167814773	167941143	B3GALT1-AS1	B3GALT1 antisense RNA 1	GUE,
898	2	27888708	28338900	BABAM2	BRISC and BRCA1 A complex member 2	GUA, GUE, SON, VER, YUC, ZAPO,
899	2	214725645	214809682	BARD1	BRCA1 associated RING domain 1	MAYA, TAM, ZAPO,
900	2	159315311	159712441	BAZ2B	bromodomain adjacent to zinc finger domain 2B	TAM, VER, ZAC,
901	2	60450519	60553923	BCL11A	BCL11 transcription factor A	GUA, SON, TAM,
902	2	111120913	111168444	BCL2L11	BCL2 like 11	TAM,
903	2	127048022	127107153	BIN1	bridging integrator 1	YUC,
904	2	105337539	105385898	C2orf49	chromosome 2 open reading frame 49	MAYA,
905	2	11133127	11154575	C2orf50	chromosome 2 open reading frame 50	YUC,
906	2	54330883	54384192	C2orf73	chromosome 2 open reading frame 73	GUE, SON, VER, YUC, ZAPO,
907	2	119281129	119367150	C2orf76	chromosome 2 open reading frame 76	MAYA, ZAC,
908	2	208165346	208190029	C2orf80	chromosome 2 open reading frame 80	GUE,
909	2	189879561	190203483	C2orf88	chromosome 2 open reading frame 88	GUA, GUE, MAYA, SON, TAM, TEPE, VER, YUC, ZAC, ZAPO,
910	2	230712841	230821074	CAB39	calcium binding protein 39	GUA, SON, VER,
911	2	151832770	152099166	CACNB4	calcium voltage-gated channel auxiliary subunit beta 4	MAYA, VER, ZAC,
912	2	187003272	187547524	CALCRL-AS1	CALCRL and TFPI antisense RNA 1	TEPE, YUC,
913	2	44361946	44772591	CAMKMT	calmodulin-lysine N-methyltransferase	GUA, GUE, MAYA, SON, TAM, YUC, ZAC,
914	2	85391601	85419539	CAPG	capping actin protein, gelsolin like	SON,
915	2	240586733	240599103	CAPN10	calpain 10	GUA, TAM, VER, YUC, ZAC,
916	2	30722770	30807445	CAPN13	calpain 13	GUA, GUE, MAYA, SON, TAM, TEPE, VER, YUC, ZAC, ZAPO,
917	2	31173055	31233956	CAPN14	calpain 14	GUA, GUE, SON, TEPE, VER, YUC, ZAC,
918	2	201233462	201287710	CASP8	caspase 8	VER,
919	2	218356856	218368093	CATIP	ciliogenesis associated TTC17 interacting protein	GUA,
920	2	178814977	179050136	CCDC141	coiled-coil domain containing 141	GUA, GUE, VER, YUC, ZAC,
921	2	158171072	158456752	CCDC148	coiled-coil domain containing 148	GUA, SON, YUC, ZAC,
922	2	158166649	158236168	CCDC148-AS1	CCDC148 antisense RNA 1	GUA, SON, TEPE, VER, YUC, ZAC,
923	2	56183851	56386173	CCDC85A	coiled-coil domain containing 85A	GUA, MAYA, SON, TAM, TEPE, ZAC, ZAPO,
924	2	117915480	118014069	CCDC93	coiled-coil domain containing 93	GUA, GUE,
925	2	70824129	70835815	CD207	CD207 molecule	GUA, SON, VER,
926	2	159768627	159798207	CD302	CD302 molecule	MAYA,
927	2	37641943	37672948	CDC42EP3	CDC42 effector protein 3	GUA, TAM, VER,
928	2	173354871	173368996	CDCA7	cell division cycle associated 7	SON, VER, ZAC,
929	2	201806428	201895549	CDK15	cyclin dependent kinase 15	GUE, MAYA, SON, TAM, VER, YUC,
930	2	65056415	65087003	CEP68	centrosomal protein 68	TAM, TEPE,
931	2	168456271	168775133	CERS6	ceramide synthase 6	GUA, GUE, MAYA, SON, TAM, TEPE, VER, YUC, ZAC, ZAPO,
932	2	168771950	168786428	CERS6-AS1	CERS6 antisense RNA 1	GUA, TAM,
933	2	219002845	219041550	CFAP65	cilia and flagella associated protein 65	GUA, YUC,
934	2	100391859	100417667	CHST10	carbohydrate sulfotransferase 10	MAYA, SON, ZAPO,
935	2	26581204	26641365	CIB4	calcium and integrin binding family member 4	GUA, SON, TAM, TEPE, VER, ZAC,
936	2	26562586	26579523	CIMIP2C	ciliary microtubule inner protein 2C	GUA, TEPE, ZAC,
937	2	70808642	70825234	CLEC4F	C-type lectin domain family 4 member F	ZAC,
938	2	55172546	55232562	CLHC1	clathrin heavy chain linker domain containing 1	SON,
939	2	29097725	29183807	CLIP4	CAP-Gly domain containing linker protein family member 4	GUE, TAM, TEPE,
940	2	206175315	206217911	CMKLR2	chemerin chemokine-like receptor 2	SON, VER, ZAC,
941	2	6840552	6866634	CMPK2	cytidine/uridine monophosphate kinase 2	ZAC,
942	2	98346455	98398600	CNGA3	cyclic nucleotide gated channel subunit alpha 3	TAM,
943	2	68284170	68319948	CNRIP1	cannabinoid receptor interacting protein 1	GUE, MAYA, SON, TAM, YUC, ZAC,
944	2	124025286	124921218	CNTNAP5	contactin associated protein family member 5	GUA, GUE, MAYA, SON, TAM, TEPE, VER, YUC, ZAC, ZAPO,
945	2	124011933	124025173	CNTNAP5-DT	CNTNAP5 divergent transcript	YUC,
946	2	164657930	164842075	COBLL1	cordon-bleu WH2 repeat protein like 1	GUA, MAYA, YUC, ZAC,
947	2	227164623	227314791	COL4A3	collagen type IV alpha 3 chain	GUA, GUE, MAYA, SON, TAM, TEPE, VER, YUC, ZAC, ZAPO,
948	2	226967359	227164487	COL4A4	collagen type IV alpha 4 chain	GUE, MAYA, SON, TEPE, VER, YUC, ZAC, ZAPO,
949	2	237324017	237414163	COL6A3	collagen type VI alpha 3 chain	GUA, GUE, MAYA, SON, TAM, TEPE, VER, YUC, ZAC, ZAPO,
950	2	3595111	3644643	COLEC11	collectin subfamily member 11	GUA, GUE, SON, TAM, VER, YUC, ZAC,
951	2	236910770	237085820	COPS8-DT	COPS8 divergent transcript	ZAC,
952	2	240126547	240136346	COPS9	COP9 signalosome subunit 9	MAYA, YUC, ZAC,
953	2	206939517	206969473	CPO	carboxypeptidase O	TEPE, YUC,
954	2	210477684	210679106	CPS1	carbamoyl-phosphate synthase 1	GUA, GUE, MAYA, SON, VER, YUC, ZAC,
955	2	9423653	9473100	CPSF3	cleavage and polyadenylation specific factor 3	VER,
956	2	101345549	101387502	CREG2	cellular repressor of E1A stimulated genes 2	SON, ZAC,
957	2	36355777	36551134	CRIM1	cysteine rich transmembrane BMP regulator 1	GUA, GUE, MAYA, SON, TAM, TEPE, VER, YUC, ZAC, ZAPO,
958	2	46617214	46630175	CRIPT	CXXC repeat containing interactor of PDZ3 domain	GUE, MAYA, VER, ZAPO,
959	2	240906335	240993310	CROCC2	ciliary rootlet coiled-coil, rootletin family member 2	GUE, SON,
960	2	208160739	208163588	CRYGA	crystallin gamma A	SON, VER,
961	2	208142572	208146157	CRYGB	crystallin gamma B	GUE, SON,
962	2	208121606	208124523	CRYGD	crystallin gamma D	MAYA,
963	2	165469697	165689406	CSRNP3	cysteine and serine rich nuclear protein 3	GUA, GUE, TAM, VER, ZAC, ZAPO,
964	2	203867770	203873964	CTLA4	cytotoxic T-lymphocyte associated protein 4	SON,
965	2	79185376	80648779	CTNNA2	catenin alpha 2	GUA, GUE, MAYA, SON, TAM, TEPE, VER, YUC, ZAC, ZAPO,
966	2	179944875	180007296	CWC22	CWC22 spliceosome associated protein homolog	ZAC,
967	2	171522232	171558128	CYBRD1	cytochrome b reductase 1	TEPE, YUC,
968	2	38067508	38076150	CYP1B1	cytochrome P450 family 1 subfamily B member 1	VER, YUC,
969	2	38131104	38181854	CYP1B1-AS1	CYP1B1 antisense RNA 1	TAM, VER,
970	2	72129237	72147861	CYP26B1	cytochrome P450 family 26 subfamily B member 1	GUA, SON, TAM, TEPE,
971	2	16549458	16665833	CYRIA	CYFIP related Rac1 interactor A	GUA, GUE, MAYA, SON, TAM, TEPE, VER, YUC, ZAC,
972	2	10056472	10080410	CYS1	cystin 1	GUA, GUE, YUC, ZAC,
973	2	157414618	157444088	CYTIP	cytohesin 1 interacting protein	GUE, ZAPO,
974	2	3703574	3848007	DCDC2C	doublecortin domain containing 2C	GUA, GUE, MAYA, SON, TAM, TEPE, VER, YUC, ZAC, ZAPO,
975	2	233354493	233472097	DGKD	diacylglycerol kinase delta	GUA, ZAPO,
976	2	73926879	73958945	DGUOK	deoxyguanosine kinase	TEPE,
977	2	73957966	73981438	DGUOK-AS1	DGUOK antisense RNA 1	GUA,
978	2	169067076	169096166	DHRS9	dehydrogenase/reductase 9	TEPE,
979	2	217284018	217790442	DIRC3	disrupted in renal carcinoma 3	GUA, GUE, MAYA, SON, TAM, TEPE, VER, YUC, ZAC, ZAPO,
980	2	217282732	217344203	DIRC3-AS1	DIRC3 antisense RNA 1	GUA, GUE, MAYA, TEPE, VER, YUC, ZAC, ZAPO,
981	2	231961712	232344349	DIS3L2	DIS3 like 3'-5' exoribonuclease 2	GUA, GUE, MAYA, ZAPO,
982	2	172085506	172089673	DLX1	distal-less homeobox 1	SON,
983	2	172103005	172109981	DLX2-DT	DLX2 divergent transcript	SON, TAM,
984	2	84459571	84819588	DNAH6	dynein axonemal heavy chain 6	SON,
985	2	24943635	24972093	DNAJC27	DnaJ heat shock protein family (Hsp40) member C27	ZAPO,
986	2	24972111	25039693	DNAJC27-AS1	DNAJC27 antisense RNA 1	ZAPO,
987	2	229357628	229714554	DNER	delta/notch like EGF repeat containing	GUA, GUE, MAYA, SON, TAM, TEPE, VER, YUC, ZAC, ZAPO,
988	2	224765089	225042467	DOCK10	dedicator of cytokinesis 10	GUA, GUE, MAYA, SON, TAM, TEPE, VER, YUC, ZAC, ZAPO,
989	2	114442640	115845779	DPP10	dipeptidyl peptidase like 10	GUA, GUE, MAYA, SON, TAM, TEPE, VER, YUC, ZAC, ZAPO,
990	2	161992244	162074214	DPP4	dipeptidyl peptidase 4	ZAC,
991	2	26401919	26456710	DRC1	dynein regulatory complex subunit 1	GUA, GUE, MAYA, SON, TAM, ZAC,
992	2	43774038	43828346	DYNC2LI1	dynein cytoplasmic 2 light intermediate chain 1	GUA, GUE, MAYA, SON, ZAC, ZAPO,
993	2	71453560	71686762	DYSF	dysferlin	GUA, GUE, MAYA, SON, TAM, TEPE, VER, YUC, ZAC, ZAPO,
994	2	206651620	206718395	DYTN	dystrotelin	GUA, GUE, SON, TEPE, VER, YUC, ZAC,
995	2	232479826	232487833	ECEL1	endothelin converting enzyme like 1	SON,
996	2	106063240	106078154	ECRG4	ECRG4 augurin precursor	GUA, MAYA, SON, TAM, ZAC,
997	2	108894470	108989219	EDAR	ectodysplasin A receptor	GUA,
998	2	55865966	55923781	EFEMP1	EGF containing fibulin extracellular matrix protein 1	GUA, TEPE, YUC, ZAC, ZAPO,
999	2	232606056	232682775	EFHD1	EF-hand domain family member D1	GUA, TAM, VER, YUC,
1000	2	31234151	31269450	EHD3	EH domain containing 3	GUA, VER,
1001	2	232550688	232583643	EIF4E2	eukaryotic translation initiation factor 4E family member 2	GUA, GUE, MAYA, SON, TAM, VER, YUC, ZAC,
1002	2	3188969	3377817	EIPR1	EARP complex and GARP complex interacting protein 1	GUA, GUE, TAM,
1003	2	42169352	42332547	EML4	EMAP like 4	GUE, VER, ZAPO,
1004	2	42142434	42170230	EML4-AS1	EML4 antisense RNA 1	GUE, VER, ZAPO,
1005	2	54723551	54972024	EML6	EMAP like 6	GUA, GUE, MAYA, SON, TAM, TEPE, VER, YUC, ZAC, ZAPO,
1006	2	46297406	46386696	EPAS1	endothelial PAS domain protein 1	GUA, GUE, MAYA, VER, YUC, ZAC, ZAPO,
1007	2	47192404	47345073	EPCAM-DT	EPCAM divergent transcript	GUA, GUE, MAYA, SON, TAM, TEPE, VER, YUC, ZAC, ZAPO,
1008	2	180117349	180125218	EPCART	ERG-positive prostate cancer associated androgen responsive transcript	TEPE,
1009	2	221418026	221574201	EPHA4	EPH receptor A4	GUA, GUE, MAYA, SON, TEPE, VER, YUC, ZAC,
1010	2	211375716	212538801	ERBB4	erb-b2 receptor tyrosine kinase 4	GUA, GUE, MAYA, SON, TAM, TEPE, VER, YUC, ZAC, ZAPO,
1011	2	170700367	170770765	ERICH2-DT	ERICH2 divergent transcript	GUE, MAYA, SON, VER, ZAC, ZAPO,
1012	2	53787043	53818795	ERLEC1	endoplasmic reticulum lectin 1	GUA,
1013	2	238100339	238133286	ESPNL	espin like	GUA, YUC,
1014	2	75492317	75569718	EVA1A	eva-1 homolog A, regulator of programmed cell death	GUE, YUC,
1015	2	75524067	75542705	EVA1A-AS	EVA1A antisense RNA	YUC,
1016	2	72175983	72826032	EXOC6B	exocyst complex component 6B	ZAPO,
1017	2	88122981	88128061	FABP1	fatty acid binding protein 1	MAYA, TAM, VER,
1018	2	224378697	224402106	FAM124B	family with sequence similarity 124 member B	GUA, GUE, MAYA, SON, TEPE, VER, YUC, ZAC, ZAPO,
1019	2	96875884	96986579	FAM178B	family with sequence similarity 178 member B	SON, ZAPO,
1020	2	222566898	222656091	FARSB	phenylalanyl-tRNA synthetase subunit beta	MAYA,
1021	2	206765605	206796188	FASTKD2	FAST kinase domains 2	GUA, GUE, MAYA, VER, YUC, ZAC,
1022	2	36552257	36598167	FEZ2	fasciculation and elongation protein zeta 2	GUA, GUE, MAYA, SON, TAM, TEPE, VER, YUC, ZAC, ZAPO,
1023	2	105357711	105438528	FHL2	four and a half LIM domains 2	GUA, GUE, MAYA, SON, TAM, TEPE, VER, YUC, ZAC, ZAPO,
1024	2	70777309	70790642	FIGLA	folliculogenesis specific bHLH transcription factor	GUE, MAYA, TEPE, YUC, ZAC, ZAPO,
1025	2	163602610	163736007	FIGN	fidgetin, microtubule severing factor	TAM,
1026	2	152335173	152649825	FMNL2	formin like 2	GUA, GUE, SON, TAM, VER, YUC, ZAC, ZAPO,
1027	2	215360864	215436067	FN1	fibronectin 1	GUA, GUE, MAYA, TEPE, VER,
1028	2	28392857	28417316	FOSL2	FOS like 2, AP-1 transcription factor subunit	TEPE,
1029	2	28384408	28394671	FOSL2-AS1	FOSL2 antisense RNA 1	SON, VER,
1030	2	182833274	182866636	FRZB	frizzled related protein	TEPE, VER, ZAC, ZAPO,
1031	2	48962156	49154514	FSHR	follicle stimulating hormone receptor	MAYA, SON, TAM, TEPE, VER, ZAC, ZAPO,
1032	2	199663834	199851191	FTCDNL1	formiminotransferase cyclodeaminase N-terminal like	GUA, GUE, SON,
1033	2	168901290	168909999	G6PC2	glucose-6-phosphatase catalytic subunit 2	TEPE,
1034	2	170813209	170861150	GAD1	glutamate decarboxylase 1	GUA,
1035	2	153068292	154456573	GALNT13	polypeptide N-acetylgalactosaminyltransferase 13	GUA, GUE, SON, TAM, TEPE, VER, YUC, ZAC, ZAPO,
1036	2	154435852	154457437	GALNT13-AS1	GALNT13 antisense RNA 1	GUA, GUE, SON, VER, ZAC,
1037	2	30886781	31138439	GALNT14	polypeptide N-acetylgalactosaminyltransferase 14	GUA, GUE, MAYA, SON, TAM, TEPE, VER, YUC, ZAC, ZAPO,
1038	2	20667143	20679242	GDF7	growth differentiation factor 7	GUE, SON, TEPE, YUC, ZAC,
1039	2	232697330	232860604	GIGYF2	GRB10 interacting GYF protein 2	ZAC,
1040	2	68945231	68952892	GKN2	gastrokine 2	GUA, MAYA, YUC, ZAC,
1041	2	120735867	120992652	GLI2	GLI family zinc finger 2	GUE, MAYA, SON, TEPE, VER, YUC, ZAC, ZAPO,
1042	2	240435662	240468075	GPC1	glypican 1	GUE, TAM, YUC,
1043	2	240449378	240456699	GPC1-AS1	GPC1 antisense RNA 1	GUE, YUC,
1044	2	240605429	240633158	GPR35	G protein-coupled receptor 35	GUA, GUE, SON, TEPE, VER, YUC, ZAC, ZAPO,
1045	2	132416804	132646581	GPR39	G protein-coupled receptor 39	GUA, GUE, MAYA, SON, TAM, TEPE, VER, YUC, ZAC, ZAPO,
1046	2	230907327	230961200	GPR55	G protein-coupled receptor 55	GUA, GUE, SON, TAM, TEPE, VER, YUC, ZAPO,
1047	2	53670292	53859966	GPR75-ASB3	GPR75-ASB3 readthrough	GUA,
1048	2	6912275	6918681	GRASLND	glycosaminoglycan regulatory associated long non-coding RNA	MAYA,
1049	2	11482887	11642787	GREB1	growth regulating estrogen receptor binding 1	GUA, GUE, MAYA, SON, TAM, TEPE, VER, YUC, ZAC, ZAPO,
1050	2	48617855	48679603	GTF2A1L	general transcription factor IIA subunit 1 like	GUA, YUC, ZAC,
1051	2	126656157	126696666	GYPC	glycophorin C (Gerbich blood group)	GUA, GUE, MAYA, SON, TAM, TEPE, VER, YUC, ZAC, ZAPO,
1052	2	174719799	174720857	H3P6	H3 histone pseudogene 6	TAM,
1053	2	42767088	42792582	HAAO	3-hydroxyanthranilate 3,4-dioxygenase	YUC,
1054	2	239048167	239401648	HDAC4	histone deacetylase 4	GUA, GUE, MAYA, SON, TAM, TEPE, VER, YUC, ZAC, ZAPO,
1055	2	239401435	239402363	HDAC4-AS1	HDAC4 antisense RNA 1	GUA, GUE, SON, ZAPO,
1056	2	196194071	196593553	HECW2	HECT, C2 and WW domain containing E3 ubiquitin protein ligase 2	GUA, GUE, MAYA, SON, TAM, TEPE, VER, YUC, ZAC, ZAPO,
1057	2	196260023	196264203	HECW2-AS1	HECW2 antisense RNA 1	GUA, SON, VER, ZAC,
1058	2	233836701	233854534	HJURP	Holliday junction recognition protein	GUE, MAYA, ZAPO,
1059	2	74834126	74893358	HK2	hexokinase 2	GUA, MAYA, SON, TAM, TEPE, VER, YUC, ZAC, ZAPO,
1060	2	176152528	176173097	HOXD3	homeobox D3	GUE, VER, ZAC,
1061	2	10302903	10427603	HPCAL1	hippocalcin like 1	GUA, GUE, MAYA, SON, TAM, TEPE, VER, YUC, ZAC, ZAPO,
1062	2	20553860	20651097	HS1BP3	HCLS1 binding protein 3	GUA, GUE, MAYA, SON, TAM, TEPE, VER, YUC, ZAC,
1063	2	128265479	128318867	HS6ST1	heparan sulfate 6-O-sulfotransferase 1	GUE, SON, TAM, YUC, ZAC,
1064	2	203936762	203961576	ICOS	inducible T cell costimulator	YUC, ZAPO,
1065	2	177612998	177618741	IFT70A	intraflagellar transport 70A	TEPE,
1066	2	216694445	216811072	IGFBP-AS1	IGFBP5 antisense RNA 1	GUA, GUE, MAYA, SON, TAM, TEPE, VER, YUC, ZAC, ZAPO,
1067	2	216632827	216664435	IGFBP2	insulin like growth factor binding protein 2	GUE, SON, TAM, TEPE, VER, YUC, ZAC,
1068	2	216672104	216695548	IGFBP5	insulin like growth factor binding protein 5	GUA, GUE, MAYA, VER, YUC, ZAC,
1069	2	212999697	213152455	IKZF2	IKAROS family zinc finger 2	SON,
1070	2	102355795	102398775	IL18R1	interleukin 18 receptor 1	ZAPO,
1071	2	113067969	113075842	IL1F10	interleukin 1 family member 10	GUE, SON, VER, YUC,
1072	2	102070389	102179873	IL1R1	interleukin 1 receptor type 1	GUA, GUE, MAYA, TAM, TEPE, VER, YUC, ZAC, ZAPO,
1073	2	102311562	102352355	IL1RL1	interleukin 1 receptor like 1	ZAPO,
1074	2	102186972	102243085	IL1RL2	interleukin 1 receptor like 2	GUA, GUE, MAYA, SON, TAM, ZAPO,
1075	2	113099359	113134013	IL1RN	interleukin 1 receptor antagonist	SON, TEPE,
1076	2	238170401	238203694	ILKAP	ILK associated serine/threonine phosphatase	YUC,
1077	2	86143935	86195461	IMMT	inner membrane mitochondrial protein	TEPE, ZAPO,
1078	2	233060341	233207902	INPP5D	inositol polyphosphate-5-phosphatase D	GUA, GUE, MAYA, SON, TAM, TEPE, VER, YUC, ZAC, ZAPO,
1079	2	118088470	118110996	INSIG2	insulin induced gene 2	TAM,
1080	2	181457204	181538939	ITGA4	integrin subunit alpha 4	GUA, GUE, SON, ZAC,
1081	2	172427335	172506458	ITGA6	integrin subunit alpha 6	ZAPO,
1082	2	9403474	9423568	ITGB1BP1	integrin subunit beta 1 binding protein 1	GUA, VER,
1083	2	230864184	230879253	ITM2C	integral membrane protein 2C	GUA, GUE,
1084	2	84971160	85059471	KCMF1	potassium channel modulatory factor 1	GUA, MAYA, SON, ZAC,
1085	2	154698694	154858353	KCNJ3	potassium inwardly rectifying channel subfamily J member 3	GUE, MAYA, SON, TAM, VER, YUC, ZAC, ZAPO,
1086	2	47509289	47570984	KCNK12	potassium two pore domain channel subfamily K member 12	GUA, GUE, MAYA, SON, TEPE, VER, YUC, ZAC, ZAPO,
1087	2	17877846	17932957	KCNS3	potassium voltage-gated channel modifier subfamily S member 3	GUE, YUC,
1088	2	200488957	200510067	KCTD18	potassium channel tetramerization domain containing 18	GUA, GUE, TAM,
1089	2	202073254	202205187	KIAA2012	KIAA2012	GUE, SON, TEPE, ZAC, ZAPO,
1090	2	202087554	202117057	KIAA2012-AS1	KIAA2012 antisense RNA 1	GUE, SON,
1091	2	240713766	240821402	KIF1A	kinesin family member 1A	GUE, SON, YUC, ZAC,
1092	2	207074136	207173850	KLF7	KLF transcription factor 7	GUA, MAYA, SON, TEPE, VER, YUC, ZAC, ZAPO,
1093	2	23385178	23708605	KLHL29	kelch like family member 29	GUA, GUE, MAYA, SON, TAM, TEPE, VER, YUC, ZAC,
1094	2	238138667	238152946	KLHL30	kelch like family member 30	SON, ZAC,
1095	2	88027204	88055782	KRCC1	lysine rich coiled-coil 1	GUA, YUC,
1096	2	142877663	143055832	KYNU	kynureninase	SON, TEPE, YUC,
1097	2	210431250	210477583	LANCL1	LanC like glutathione S-transferase 1	GUA, GUE, TEPE, ZAC, ZAPO,
1098	2	210324711	210470332	LANCL1-AS1	LANCL1 antisense RNA 1	GUA, GUE, SON, TEPE, YUC, ZAC, ZAPO,
1099	2	20032649	20051627	LAPTM4A	lysosomal protein transmembrane 4 alpha	MAYA, ZAPO,
1100	2	20052136	20117878	LAPTM4A-DT	LAPTM4A divergent transcript	GUA, MAYA, TEPE, VER, ZAC, ZAPO,
1101	2	30231533	30260027	LBH	LBH regulator of WNT signaling pathway	GUE, MAYA, ZAPO,
1102	2	30447245	30644224	LCLAT1	lysocardiolipin acyltransferase 1	ZAC,
1103	2	20682488	20823100	LDAH	lipid droplet associated hydrolase	MAYA, VER, ZAC,
1104	2	64454161	64461380	LGALSL	galectin like	SON, YUC, ZAC,
1105	2	64390955	64454877	LGALSL-DT	LGALSL divergent transcript	SON, TAM, TEPE, VER, YUC, ZAC, ZAPO,
1106	2	48686773	48755723	LHCGR	luteinizing hormone/choriogonadotropin receptor	GUA, GUE, MAYA, SON, YUC, ZAC,
1107	2	7922424	7976813	LINC00298	long intergenic non-protein coding RNA 298	GUA, GUE, MAYA, SON, VER, YUC, ZAC, ZAPO,
1108	2	8007770	8328418	LINC00299	long intergenic non-protein coding RNA 299	GUA, GUE, MAYA, SON, TAM, TEPE, VER, YUC, ZAC, ZAPO,
1109	2	32825440	32842596	LINC00486	long intergenic non-protein coding RNA 486	GUA, GUE, TAM, TEPE, VER, YUC, ZAC,
1110	2	6729167	6770310	LINC00487	long intergenic non-protein coding RNA 487	GUA, GUE, MAYA, TEPE, VER, YUC, ZAC,
1111	2	215611562	215843535	LINC00607	long intergenic non-protein coding RNA 607	GUA, GUE, MAYA, SON, TAM, TEPE, VER, YUC, ZAC, ZAPO,
1112	2	19868853	19885046	LINC00954	long intergenic non-protein coding RNA 954	GUA, GUE, MAYA, SON, TAM, TEPE, VER, YUC, ZAC, ZAPO,
1113	2	188035595	188287690	LINC01090	long intergenic non-protein coding RNA 1090	SON, TAM, YUC,
1114	2	120464334	120466348	LINC01101	long intergenic non-protein coding RNA 1101	GUA, SON, TAM, YUC, ZAC,
1115	2	104434346	104512756	LINC01102	long intergenic non-protein coding RNA 1102	SON, TAM, TEPE, YUC, ZAC,
1116	2	104488455	104510508	LINC01103	long intergenic non-protein coding RNA 1103	TAM,
1117	2	100208253	100251483	LINC01104	long intergenic non-protein coding RNA 1104	TEPE,
1118	2	238510689	238555498	LINC01107	long intergenic non-protein coding RNA 1107	VER, YUC,
1119	2	104746636	104757718	LINC01114	long intergenic non-protein coding RNA 1114	GUA, GUE, YUC, ZAC,
1120	2	779839	868425	LINC01115	long intergenic non-protein coding RNA 1115	GUA, GUE, VER,
1121	2	46816667	46822659	LINC01118	long intergenic non-protein coding RNA 1118	GUA, GUE, MAYA, TEPE, YUC, ZAC, ZAPO,
1122	2	46827863	46859005	LINC01119	long intergenic non-protein coding RNA 1119	GUA, GUE, MAYA, VER, ZAC,
1123	2	45174340	45254940	LINC01121	long intergenic non-protein coding RNA 1121	GUA, GUE, MAYA, SON, TAM, TEPE, VER, YUC, ZAC, ZAPO,
1124	2	58520752	59063765	LINC01122	long intergenic non-protein coding RNA 1122	GUA, GUE, MAYA, SON, TAM, TEPE, VER, YUC, ZAC, ZAPO,
1125	2	101983464	101985544	LINC01127	long intergenic non-protein coding RNA 1127	GUE,
1126	2	234682667	234717763	LINC01173	long intergenic non-protein coding RNA 1173	GUA, GUE, MAYA, SON, TAM, TEPE, VER, YUC, ZAC,
1127	2	113969321	114028081	LINC01191	long intergenic non-protein coding RNA 1191	GUE, MAYA, SON, TEPE, YUC, ZAC,
1128	2	6626108	6634705	LINC01246	long intergenic non-protein coding RNA 1246	GUA, GUE, SON, VER, YUC, ZAC, ZAPO,
1129	2	5634140	5691117	LINC01248	long intergenic non-protein coding RNA 1248	GUE, MAYA, VER,
1130	2	2895047	3126025	LINC01250	long intergenic non-protein coding RNA 1250	GUA, GUE, MAYA, SON, TAM, TEPE, VER, YUC, ZAC, ZAPO,
1131	2	74909130	74938417	LINC01291	long intergenic non-protein coding RNA 1291	TAM, ZAC,
1132	2	3957654	3974031	LINC01304	long intergenic non-protein coding RNA 1304	SON, TAM, ZAC,
1133	2	33706885	34297745	LINC01317	long intergenic non-protein coding RNA 1317	GUA, GUE, MAYA, SON, TAM, TEPE, VER, YUC, ZAC, ZAPO,
1134	2	34067225	34069549	LINC01318	long intergenic non-protein coding RNA 1318	VER,
1135	2	34677556	34722562	LINC01320	long intergenic non-protein coding RNA 1320	MAYA, SON, VER, ZAPO,
1136	2	18986450	19026970	LINC01376	long intergenic non-protein coding RNA 1376	SON, ZAC,
1137	2	66921509	66922489	LINC01628	long intergenic non-protein coding RNA 1628	SON, ZAC,
1138	2	107254690	107365572	LINC01789	long intergenic non-protein coding RNA 1789	SON,
1139	2	200712304	200735176	LINC01792	long intergenic non-protein coding RNA 1792	VER,
1140	2	59217707	59279399	LINC01793	long intergenic non-protein coding RNA 1793	GUA, MAYA,
1141	2	102873338	102895721	LINC01796	long intergenic non-protein coding RNA 1796	VER, YUC,
1142	2	66697029	66703226	LINC01797	long intergenic non-protein coding RNA 1797	ZAC,
1143	2	66574029	66695587	LINC01798	long intergenic non-protein coding RNA 1798	GUA, GUE, MAYA, TAM, VER, YUC, ZAC,
1144	2	66904435	66971465	LINC01799	long intergenic non-protein coding RNA 1799	GUA, GUE, MAYA, SON, TEPE, ZAC,
1145	2	64846129	64863630	LINC01800	long intergenic non-protein coding RNA 1800	GUA, MAYA, SON, TAM, TEPE, VER, YUC, ZAC,
1146	2	219904050	219904888	LINC01803	long intergenic non-protein coding RNA 1803	GUA, GUE, MAYA, TEPE, VER, YUC, ZAC,
1147	2	15690781	15718960	LINC01804	long intergenic non-protein coding RNA 1804	GUE, TAM, TEPE, YUC,
1148	2	64486352	64500903	LINC01805	long intergenic non-protein coding RNA 1805	ZAPO,
1149	2	19468928	19521202	LINC01808	long intergenic non-protein coding RNA 1808	GUA, GUE, MAYA, TAM, TEPE, VER, YUC, ZAC, ZAPO,
1150	2	67796053	67825561	LINC01812	long intergenic non-protein coding RNA 1812	GUA, GUE, MAYA, SON, TAM, TEPE, VER, YUC, ZAC, ZAPO,
1151	2	8559832	8583791	LINC01814	long intergenic non-protein coding RNA 1814	SON, VER,
1152	2	150169488	150356190	LINC01818	long intergenic non-protein coding RNA 1818	GUA, TAM, TEPE, YUC,
1153	2	46392292	46394166	LINC01820	long intergenic non-protein coding RNA 1820	GUA,
1154	2	121790402	121809957	LINC01823	long intergenic non-protein coding RNA 1823	GUA, GUE, MAYA, SON, TEPE, VER, YUC, ZAC,
1155	2	123066155	123073480	LINC01826	long intergenic non-protein coding RNA 1826	GUE,
1156	2	67086445	67289243	LINC01828	long intergenic non-protein coding RNA 1828	GUA, GUE, SON, VER, YUC, ZAC,
1157	2	67123356	67215318	LINC01829	long intergenic non-protein coding RNA 1829	GUE, VER,
1158	2	22517938	22544735	LINC01830	long intergenic non-protein coding RNA 1830	GUA, GUE, MAYA, SON, VER, YUC, ZAC, ZAPO,
1159	2	44921079	44939198	LINC01833	long intergenic non-protein coding RNA 1833	GUA, GUE, MAYA, SON, TAM, YUC, ZAPO,
1160	2	140079577	140117700	LINC01853	long intergenic non-protein coding RNA 1853	GUE, MAYA, VER, YUC, ZAC,
1161	2	7725778	7730720	LINC01871	long intergenic non-protein coding RNA 1871	GUA,
1162	2	156020534	156254930	LINC01876	long intergenic non-protein coding RNA 1876	GUA, GUE, MAYA, SON, TAM, VER, YUC, ZAC,
1163	2	212795330	212819262	LINC01878	long intergenic non-protein coding RNA 1878	VER,
1164	2	107382687	107542570	LINC01885	long intergenic non-protein coding RNA 1885	YUC,
1165	2	107529418	107556495	LINC01886	long intergenic non-protein coding RNA 1886	ZAPO,
1166	2	68822854	68837206	LINC01890	long intergenic non-protein coding RNA 1890	ZAPO,
1167	2	234444589	234454594	LINC01891	long intergenic non-protein coding RNA 1891	GUA, GUE, SON, VER, ZAPO,
1168	2	41877554	41894045	LINC01913	long intergenic non-protein coding RNA 1913	GUA, GUE, MAYA, SON, TAM, VER, YUC, ZAC,
1169	2	41931598	41933722	LINC01914	long intergenic non-protein coding RNA 1914	GUE,
1170	2	150552531	150572220	LINC01920	long intergenic non-protein coding RNA 1920	VER, YUC,
1171	2	149767505	149859190	LINC01931	long intergenic non-protein coding RNA 1931	GUA, GUE, TAM, TEPE, ZAC, ZAPO,
1172	2	181123836	181399552	LINC01934	long intergenic non-protein coding RNA 1934	GUA, TAM, TEPE, YUC, ZAC,
1173	2	30346645	30350157	LINC01936	long intergenic non-protein coding RNA 1936	YUC,
1174	2	238719988	238744125	LINC01937	long intergenic non-protein coding RNA 1937	GUA, GUE, MAYA, SON, TEPE, VER, YUC, ZAC,
1175	2	900215	905450	LINC01939	long intergenic non-protein coding RNA 1939	SON,
1176	2	238919299	238926268	LINC01940	long intergenic non-protein coding RNA 1940	GUA, GUE, ZAC,
1177	2	10878266	10885117	LINC01954	long intergenic non-protein coding RNA 1954	GUA, GUE, MAYA, SON, TEPE, YUC, ZAC, ZAPO,
1178	2	174025279	174027157	LINC01960	long intergenic non-protein coding RNA 1960	GUA, GUE, SON, TEPE, YUC, ZAPO,
1179	2	85064109	85067346	LINC01964	long intergenic non-protein coding RNA 1964	VER,
1180	2	103874288	104080269	LINC01965	long intergenic non-protein coding RNA 1965	GUE, SON, VER, YUC, ZAC,
1181	2	64901839	64932446	LINC02245	long intergenic non-protein coding RNA 2245	GUE,
1182	2	160257718	160271894	LINC02478	long intergenic non-protein coding RNA 2478	TEPE,
1183	2	129860212	129877490	LINC02572	long intergenic non-protein coding RNA 2572	VER, ZAPO,
1184	2	43097745	43102444	LINC02580	long intergenic non-protein coding RNA 2580	GUA, GUE, MAYA, SON, TAM, TEPE, VER, YUC, ZAC, ZAPO,
1185	2	38458636	38515739	LINC02613	long intergenic non-protein coding RNA 2613	GUE, SON, YUC,
1186	2	219729992	219737927	LINC02832	long intergenic non-protein coding RNA 2832	GUA, GUE, MAYA, SON, TAM, TEPE, VER, YUC, ZAC,
1187	2	41935367	41953805	LINC02898	long intergenic non-protein coding RNA 2898	GUA, GUE, SON, VER, YUC, ZAC,
1188	2	23357443	23387317	LINC02923	long intergenic non-protein coding RNA 2923	GUA, GUE, SON, TAM, TEPE, VER, YUC, ZAC,
1189	2	65790074	66088484	LINC02934	long intergenic non-protein coding RNA 2934	GUA, GUE, MAYA, SON, TAM, TEPE, VER, YUC, ZAC, ZAPO,
1190	2	105593096	105610558	LINC02946	long intergenic non-protein coding RNA 2946	VER,
1191	2	239578300	239586093	LINC02991	long intergenic non-protein coding RNA 2991	MAYA, SON, TAM, VER,
1192	2	37562485	37613086	LINC03063	long intergenic non-protein coding RNA 3063	GUA, GUE, MAYA, SON, TEPE, VER, YUC, ZAC, ZAPO,
1193	2	227616990	227618654	LOC729968	spore coat protein SP96	SON, TEPE, VER,
1194	2	100271874	100322500	LONRF2	LON peptidase N-terminal domain and ring finger 2	MAYA,
1195	2	11677543	11827408	LPIN1	lipin 1	GUA, MAYA, SON, TAM, VER, YUC, ZAC, ZAPO,
1196	2	140231422	142131015	LRP1B	LDL receptor related protein 1B	GUA, GUE, MAYA, SON, TAM, TEPE, VER, YUC, ZAC, ZAPO,
1197	2	169127108	169362533	LRP2	LDL receptor related protein 2	GUA, GUE, MAYA, SON, TAM, TEPE, VER, YUC, ZAC,
1198	2	43886223	43996264	LRPPRC	leucine rich pentatricopeptide repeat containing	GUA, GUE, MAYA, TAM, TEPE, VER, ZAC,
1199	2	237627586	237781642	LRRFIP1	LRR binding FLII interacting protein 1	GUA, GUE, MAYA, SON, TAM, VER, YUC, ZAC, ZAPO,
1200	2	76747684	77522375	LRRTM4	leucine rich repeat transmembrane neuronal 4	GUA, GUE, MAYA, SON, TAM, TEPE, VER, YUC, ZAC,
1201	2	76985964	77009787	LRRTM4-AS1	LRRTM4 antisense RNA 1	SON,
1202	2	32946952	33399508	LTBP1	latent transforming growth factor beta binding protein 1	GUA, GUE, MAYA, SON, TAM, TEPE, VER, YUC, ZAC, ZAPO,
1203	2	159803354	159904755	LY75	lymphocyte antigen 75	GUE, MAYA, VER, ZAC, ZAPO,
1204	2	159768627	159904755	LY75-CD302	LY75-CD302 readthrough	GUE, MAYA, VER, ZAC, ZAPO,
1205	2	132643285	132671525	LYPD1	LY6/PLAUR domain containing 1	GUE, TAM, VER, YUC,
1206	2	149329984	149486377	LYPD6	LY6/PLAUR domain containing 6	GUE, SON, TEPE, VER, YUC, ZAC, ZAPO,
1207	2	149038698	149215261	LYPD6B	LY6/PLAUR domain containing 6B	GUA, GUE, SON, TAM, TEPE, VER, YUC, ZAC, ZAPO,
1208	2	74557882	74648329	M1AP	meiosis 1 associated protein	ZAPO,
1209	2	209424046	209734111	MAP2	microtubule associated protein 2	GUE, MAYA,
1210	2	173075516	173268014	MAP3K20	mitogen-activated protein kinase kinase kinase 20	GUA, SON, VER, YUC, ZAC, ZAPO,
1211	2	173197711	173282035	MAP3K20-AS1	MAP3K20 antisense RNA 1	GUA, SON, VER, YUC, ZAC, ZAPO,
1212	2	39437415	39601343	MAP4K3-DT	MAP4K3 divergent transcript	TEPE, ZAC, ZAPO,
1213	2	101697706	101894689	MAP4K4	mitogen-activated protein kinase kinase kinase kinase 4	GUA, SON, TAM,
1214	2	216257864	216372482	MARCHF4	membrane associated ring-CH-type finger 4	GUA, GUE, MAYA, SON, TAM, TEPE, VER, YUC, ZAC, ZAPO,
1215	2	118942193	118994659	MARCO	macrophage receptor with collagenous structure	GUA, GUE, MAYA, SON, TAM, VER, ZAC,
1216	2	19992051	20012667	MATN3	matrilin 3	ZAPO,
1217	2	148020926	148516970	MBD5	methyl-CpG binding domain protein 5	GUE, MAYA, SON, YUC, ZAC, ZAPO,
1218	2	71109686	71130228	MCEE	methylmalonyl-CoA epimerase	GUA, GUE, TEPE, ZAC,
1219	2	46901869	46941854	MCFD2	multiple coagulation factor deficiency 2, ER cargo receptor complex subunit	SON, TAM,
1220	2	66435124	66573868	MEIS1	Meis homeobox 1	GUA, GUE, MAYA, SON, TAM, TEPE, VER, YUC, ZAC, ZAPO,
1221	2	111898606	112029560	MERTK	MER proto-oncogene, tyrosine kinase	VER, ZAC,
1222	2	171999952	172082429	METAP1D	methionyl aminopeptidase type 1D, mitochondrial	MAYA, YUC, ZAC,
1223	2	227325250	227357835	MFF	mitochondrial fission factor	GUE, VER,
1224	2	227221051	227325163	MFF-DT	MFF divergent transcript	GUA, GUE, MAYA, SON, TAM, TEPE, VER, YUC, ZAC,
1225	2	102714629	102736887	MFSD9	major facilitator superfamily domain containing 9	SON, TAM,
1226	2	134119934	134454620	MGAT5	alpha-1,6-mannosylglycoprotein 6-beta-N-acetylglucosaminyltransferase	GUA, GUE, MAYA, SON, TAM, TEPE, VER, YUC, ZAC, ZAPO,
1227	2	55963405	56047325	MIR217HG	MIR217 host gene	GUA, TEPE, VER,
1228	2	12737366	12737443	MIR3125	microRNA 3125	VER,
1229	2	69103681	69103754	MIR3126	microRNA 3126	GUA, MAYA, SON, TEPE, VER,
1230	2	12007115	12578347	MIR3681HG	MIR3681 host gene	GUA, GUE, MAYA, SON, TAM, TEPE, VER, YUC, ZAC, ZAPO,
1231	2	219906501	219906564	MIR4268	microRNA 4268	GUA, GUE, MAYA, TEPE, VER, YUC, ZAC,
1232	2	60359215	60391374	MIR4432HG	MIR4432 host gene	GUA, MAYA, TAM, TEPE, VER,
1233	2	111195865	111495160	MIR4435-2HG	MIR4435-2 host gene	ZAC,
1234	2	32635254	32635330	MIR4765	microRNA 4765	MAYA, VER, ZAPO,
1235	2	212926256	212926335	MIR4776-1	microRNA 4776-1	MAYA,
1236	2	226658709	226658792	MIR5702	microRNA 5702	GUE,
1237	2	50696171	50696261	MIR8485	microRNA 8485	GUE,
1238	2	237486409	237555321	MLPH	melanophilin	GUA, MAYA, SON, TEPE, YUC,
1239	2	149587357	149848233	MMADHC-DT	MMADHC divergent transcript	GUE, TAM, TEPE, ZAC, ZAPO,
1240	2	222671657	222709929	MOGAT1	monoacylglycerol O-acyltransferase 1	GUE, TAM,
1241	2	71130633	71150100	MPHOSPH10	M-phase phosphoprotein 10	GUE,
1242	2	201644873	201698643	MPP4	MAGUK p55 scaffold protein 4	GUA, GUE, MAYA, SON, TAM, TEPE, VER, YUC, ZAC,
1243	2	215939307	216034095	MREG	melanoregulin	GUA, GUE, MAYA, SON, TAM, TEPE, VER, YUC, ZAC, ZAPO,
1244	2	233775723	233833417	MROH2A	maestro heat like repeat family member 2A	GUA, GUE, MAYA, SON, TEPE, VER, YUC, ZAC, ZAPO,
1245	2	86199432	86213793	MRPL35	mitochondrial ribosomal protein L35	TEPE,
1246	2	223950853	223967713	MRPL44	mitochondrial ribosomal protein L44	MAYA,
1247	2	47403066	47709829	MSH2	mutS homolog 2	GUA, GUE, MAYA, SON, TAM, TEPE, VER, YUC, ZAC, ZAPO,
1248	2	47527536	47529163	MSH2-OT1	MSH2 overlapping transcript 1	TEPE,
1249	2	42494109	42756945	MTA3	metastasis associated 1 family member 3	GUA, YUC, ZAC,
1250	2	241042585	241102286	MTERF4	mitochondrial transcription termination factor 4	SON, ZAC,
1251	2	55236594	55269247	MTIF2	mitochondrial translational initiation factor 2	VER,
1252	2	176269441	176338024	MTX2	metaxin 2	TAM,
1253	2	15940549	15947003	MYCN	MYCN proto-oncogene, bHLH transcription factor	MAYA, VER, YUC, ZAC,
1254	2	15920398	15936017	MYCNUT	MYCN upstream transcript	GUE, SON, TEPE, VER,
1255	2	170178146	170655166	MYO3B	myosin IIIB	GUA, GUE, MAYA, SON, TAM, TEPE, VER, YUC, ZAC, ZAPO,
1256	2	170340516	170350942	MYO3B-AS1	MYO3B antisense RNA 1	GUE, SON, VER, YUC, ZAPO,
1257	2	207239810	207245886	MYOSLID	myocardin-induced smooth muscle lncRNA, inducer of differentiation	GUA, MAYA, SON, ZAC, ZAPO,
1258	2	207186689	207254315	MYOSLID-AS1	MYOSLID antisense RNA 1	GUA, GUE, MAYA, SON, TAM, TEPE, VER, YUC, ZAC, ZAPO,
1259	2	1789112	2331274	MYT1L	myelin transcription factor 1 like	GUA, GUE, MAYA, SON, TAM, VER, YUC, ZAC,
1260	2	2319231	2327107	MYT1L-AS1	MYT1L antisense RNA 1	TAM, YUC,
1261	2	190648894	190692765	NAB1	NGFI-A binding protein 1	TAM,
1262	2	191678135	191686942	NABP1	nucleic acid binding protein 1	VER,
1263	2	71068295	71079807	NAGK	N-acetylglucosamine kinase	SON,
1264	2	14778908	15561333	NBAS	NBAS subunit of NRZ tethering complex	GUA, GUE, MAYA, SON, TAM, TEPE, VER, YUC, ZAC, ZAPO,
1265	2	105744452	105894271	NCK2	NCK adaptor protein 2	GUA, GUE, TAM, TEPE, VER, YUC, ZAPO,
1266	2	132671787	133674835	NCKAP5	NCK associated protein 5	GUA, GUE, MAYA, SON, TAM, TEPE, VER, YUC, ZAC, ZAPO,
1267	2	239892441	240025341	NDUFA10	NADH:ubiquinone oxidoreductase subunit A10	GUA, GUE, MAYA, SON, TAM, TEPE, VER, YUC, ZAC, ZAPO,
1268	2	151485338	151734475	NEB	nebulin	GUA, MAYA, TEPE,
1269	2	177230302	177264726	NFE2L2	NFE2 like bZIP transcription factor 2	GUE,
1270	2	232878700	233013255	NGEF	neuronal guanine nucleotide exchange factor	GUA, GUE, MAYA, SON, TEPE, VER, YUC, ZAC, ZAPO,
1271	2	151270469	151289667	NMI	N-myc and STAT interactor	TAM, ZAPO,
1272	2	100470481	100483279	NMS	neuromedin S	ZAPO,
1273	2	10570753	10689974	NOL10	nucleolar protein 10	MAYA,
1274	2	168786538	168865513	NOSTRIN	nitric oxide synthase trafficking	SON, YUC, ZAC, ZAPO,
1275	2	100818722	100996828	NPAS2	neuronal PAS domain protein 2	GUA, GUE, MAYA, SON, TAM, VER, YUC, ZAC, ZAPO,
1276	2	205682500	205798130	NRP2	neuropilin 2	GUA, GUE, MAYA, SON, TAM, TEPE, VER, YUC, ZAC, ZAPO,
1277	2	49918502	51032131	NRXN1	neurexin 1	GUA, GUE, MAYA, SON, TAM, TEPE, VER, YUC, ZAC, ZAPO,
1278	2	51032600	52407916	NRXN1-DT	NRXN1 divergent transcript	GUA, GUE, MAYA, SON, TAM, TEPE, VER, YUC, ZAC, ZAPO,
1279	2	18562870	18589568	NT5C1B	5'-nucleotidase, cytosolic IB	TAM, ZAC,
1280	2	18554722	18589568	NT5C1B-RDH14	NT5C1B-RDH14 readthrough	GUE, MAYA, SON, TAM, ZAC,
1281	2	138669156	138780389	NXPH2	neurexophilin 2	GUA, GUE, SON, TAM, TEPE, VER, YUC, ZAC, ZAPO,
1282	2	225397938	225703653	NYAP2	neuronal tyrosine-phosphorylated phosphoinositide-3-kinase adaptor 2	GUE, MAYA, SON, TAM, YUC, ZAC,
1283	2	10439967	10448326	ODC1	ornithine decarboxylase 1	SON,
1284	2	10449727	10455551	ODC1-DT	ODC1 divergent transcript	GUE, YUC,
1285	2	174072446	174248531	OLA1	Obg like ATPase 1	VER, YUC,
1286	2	240029490	240030428	OR6B2	olfactory receptor family 6 subfamily B member 2	GUA, TAM, VER, ZAC,
1287	2	178193773	178402892	OSBPL6	oxysterol binding protein like 6	GUE, VER, YUC, ZAC,
1288	2	19344873	19358622	OSR1	odd-skipped related transcription factor 1	GUE,
1289	2	26457202	26558755	OTOF	otoferlin	GUA, GUE, MAYA, SON, TAM, ZAC,
1290	2	60756267	60802085	PAPOLG	poly(A) polymerase gamma	MAYA, VER, ZAC,
1291	2	204545474	205620161	PARD3B	par-3 family cell polarity regulator beta	GUA, GUE, MAYA, SON, TAM, TEPE, VER, YUC, ZAC, ZAPO,
1292	2	241106098	241150346	PASK	PAS domain containing serine/threonine kinase	YUC, ZAC,
1293	2	222199886	222298997	PAX3	paired box 3	GUA, GUE, MAYA, SON, TAM, VER, YUC, ZAC,
1294	2	113215996	113278920	PAX8	paired box 8	GUA, SON, YUC,
1295	2	29061694	29074522	PCARE	photoreceptor cilium actin regulator	GUA, TAM, TEPE, YUC, ZAC,
1296	2	177623243	178108338	PDE11A	phosphodiesterase 11A	TAM, VER, ZAC,
1297	2	177673321	177723288	PDE11A-AS1	PDE11A antisense RNA 1	VER, ZAC,
1298	2	182140040	182716796	PDE1A	phosphodiesterase 1A	GUA, GUE, MAYA, SON, TAM, TEPE, VER, YUC, ZAC,
1299	2	10783390	10837711	PDIA6	protein disulfide isomerase family A member 6	GUA, MAYA, SON, TEPE, YUC, ZAC, ZAPO,
1300	2	216029087	216081808	PECR	peroxisomal trans-2-enoyl-CoA reductase	MAYA, ZAPO,
1301	2	64092651	64144419	PELI1	pellino E3 ubiquitin protein ligase 1	ZAC,
1302	2	169694468	169751877	PHOSPHO2-KLHL23	PHOSPHO2-KLHL23 readthrough	MAYA,
1303	2	229023972	229271286	PID1	phosphotyrosine interaction domain containing 1	GUA, GUE, MAYA, SON, TAM, TEPE, VER, YUC, ZAC, ZAPO,
1304	2	37826246	37875862	PIRAT1	PU.1 (SPI1) induced regulator of S100A8 and S100A9 alarmin transcription 1	SON, TEPE, VER, ZAC,
1305	2	158658336	158735001	PKP4-AS1	PKP4 antisense RNA 1	GUA, GUE, MAYA, SON, YUC, ZAC, ZAPO,
1306	2	159923932	160062614	PLA2R1	phospholipase A2 receptor 1	GUE, TAM, TEPE, VER,
1307	2	28496059	28644141	PLB1	phospholipase B1	GUA, GUE, MAYA, SON, TAM, TEPE, VER, YUC, ZAC, ZAPO,
1308	2	197804592	198149862	PLCL1	phospholipase C like 1 (inactive)	GUA, VER, YUC,
1309	2	43637259	43767986	PLEKHH2	pleckstrin homology, MyTH4 and FERM domain containing H2	GUA, GUE, MAYA, SON, TAM, TEPE, ZAC,
1310	2	207821287	208025526	PLEKHM3	pleckstrin homology domain containing M3	ZAC,
1311	2	218270518	218346792	PNKD	PNKD metallo-beta-lactamase domain containing	GUA, ZAC,
1312	2	112542035	112579817	POLR1B	RNA polymerase I subunit B	TAM, YUC,
1313	2	130459454	130509706	POTEI	POTE ankyrin domain family member I	GUE, SON, VER, ZAC, ZAPO,
1314	2	44168874	44246927	PPM1B	protein phosphatase, Mg2+/Mn2+ dependent 1B	GUA, TAM, ZAC,
1315	2	28751603	28802939	PPP1CB	protein phosphatase 1 catalytic subunit beta	ZAC,
1316	2	181954479	182131384	PPP1R1C	protein phosphatase 1 regulatory inhibitor subunit 1C	GUA, GUE, SON, TAM, VER, YUC, ZAC, ZAPO,
1317	2	48440765	48515385	PPP1R21	protein phosphatase 1 regulatory subunit 21	GUA, GUE, MAYA, VER,
1318	2	241149572	241183651	PPP1R7	protein phosphatase 1 regulatory subunit 7	GUA, SON, ZAC,
1319	2	55547291	55617621	PPP4R3B	protein phosphatase 4 regulatory subunit 3B	ZAC,
1320	2	44317606	44361861	PREPL	prolyl endopeptidase like	YUC,
1321	2	45651278	46187989	PRKCE	protein kinase C epsilon	GUA, GUE, MAYA, SON, TAM, TEPE, VER, YUC, ZAC, ZAPO,
1322	2	27136847	27139409	PRR30	proline rich 30	YUC,
1323	2	232520387	232525715	PRSS56	serine protease 56	ZAC,
1324	2	113173970	113209390	PSD4	pleckstrin and Sec7 domain containing 4	GUA, GUE, MAYA, SON, TEPE, VER, YUC, ZAC, ZAPO,
1325	2	161308424	161411716	PSMD14	proteasome 26S subunit, non-ATPase 14	ZAC,
1326	2	53864068	53970992	PSME4	proteasome activator subunit 4	TAM,
1327	2	86106234	86142156	PTCD3	pentatricopeptide repeat domain 3	TEPE,
1328	2	1631886	1744900	PXDN	peroxidasin	GUA, GUE, SON, TEPE, VER, ZAC,
1329	2	37344629	37373321	QPCT	glutaminyl-peptide cyclotransferase	SON,
1330	2	237574325	237590733	RAB17	RAB17, member RAS oncogene family	TEPE, VER,
1331	2	237591159	237595984	RAB17-DT	RAB17 divergent transcript	GUE, TEPE, VER,
1332	2	237858879	237912105	RAMP1	receptor activity modifying protein 1	GUA, GUE, SON, TAM, TEPE, VER, YUC, ZAC, ZAPO,
1333	2	108719481	109842300	RANBP2	RAN binding protein 2	GUA, GUE, SON, TAM, TEPE, VER, YUC, ZAC, ZAPO,
1334	2	172735317	173052892	RAPGEF4	Rap guanine nucleotide exchange factor 4	GUA, GUE, MAYA, SON, TAM, TEPE, VER, YUC, ZAC, ZAPO,
1335	2	33436347	33564730	RASGRP3	RAS guanyl releasing protein 3	GUA, GUE, MAYA, SON, TAM, TEPE, VER, YUC, ZAC, ZAPO,
1336	2	33555044	33569429	RASGRP3-AS1	RASGRP3 antisense RNA 1	TAM, YUC,
1337	2	151247939	151261862	RBM43	RNA binding motif protein 43	GUE, ZAPO,
1338	2	237798778	237842804	RBM44	RNA binding motif protein 44	GUA, GUE, SON, VER, YUC, ZAC, ZAPO,
1339	2	178112436	178139010	RBM45	RNA binding motif protein 45	TEPE,
1340	2	18554722	18560652	RDH14	retinol dehydrogenase 14	GUE, MAYA, SON,
1341	2	86213992	86338082	REEP1	receptor accessory protein 1	TEPE,
1342	2	79120487	79123408	REG1A	regenerating family member 1 alpha	TAM,
1343	2	79085022	79087992	REG1B	regenerating family member 1 beta	GUE, SON, TEPE,
1344	2	79135502	79138426	REG1CP	regenerating family member 1 gamma, pseudogene	GUE, YUC, ZAC,
1345	2	101397358	101475111	RFX8	regulatory factor X8	GUE, MAYA, SON, TAM, VER, YUC, ZAC,
1346	2	226800158	226999209	RHBDD1	rhomboid domain containing 1	GUA, TAM, ZAPO,
1347	2	46542489	46584687	RHOQ	ras homolog family member Q	GUE, VER, ZAC,
1348	2	37920900	38067137	RMDN2	regulator of microtubule dynamics 2	MAYA, SON, TAM, ZAPO,
1349	2	37950333	38036340	RMDN2-AS1	RMDN2 antisense RNA 1	MAYA, ZAPO,
1350	2	10690009	10692095	RN7SL832P	RNA, 7SL, cytoplasmic 832, pseudogene	MAYA,
1351	2	6917411	7076366	RNF144A	ring finger protein 144A	GUA, GUE, MAYA, SON, TAM, TEPE, VER, YUC, ZAC, ZAPO,
1352	2	101271218	101308700	RNF149	ring finger protein 149	SON,
1353	2	240568483	240581371	RNPEPL1	arginyl aminopeptidase like 1	GUA, GUE, VER, ZAC,
1354	2	3575259	3580919	RPS7	ribosomal protein S7	GUE, SON, ZAC,
1355	2	10122567	10211009	RRM2	ribonucleotide reductase regulatory subunit M2	GUA, VER, ZAC,
1356	2	6865884	6898238	RSAD2	radical S-adenosyl methionine domain containing 2	SON, VER, ZAC,
1357	2	54972188	55137830	RTN4	reticulon 4	GUA, MAYA, SON, TEPE, VER,
1358	2	233307815	233347054	SAG	S-antigen visual arrestin	GUA, MAYA, SON, VER,
1359	2	127941221	128028058	SAP130	Sin3A associated protein 130	TEPE,
1360	2	180692103	180916938	SCHLAP1	SWI/SNF complex antagonist associated with prostate cancer 1	SON,
1361	2	165984640	166149160	SCN1A	sodium voltage-gated channel alpha subunit 1	GUA, TEPE, VER,
1362	2	166081530	166301783	SCN1A-AS1	SCN1A and SCN9A antisense RNA 1	GUA, GUE, MAYA, SON, TAM, TEPE, VER, YUC, ZAC, ZAPO,
1363	2	165239413	165392303	SCN2A	sodium voltage-gated channel alpha subunit 2	GUA, GUE, SON, TAM, VER, YUC, ZAC,
1364	2	166403572	166494248	SCN7A	sodium voltage-gated channel alpha subunit 7	GUA, SON, VER, ZAC,
1365	2	166195184	166375986	SCN9A	sodium voltage-gated channel alpha subunit 9	GUE, MAYA, SON, TAM, TEPE, VER, YUC, ZAC, ZAPO,
1366	2	74654246	74709712	SEMA4F	ssemaphorin 4F	VER, YUC,
1367	2	223975044	224039285	SERPINE2	serpin family E member 2	GUA, GUE, SON, TAM, YUC, ZAC, ZAPO,
1368	2	64631620	64653912	SERTAD2	SERTA domain containing 2	TEPE,
1369	2	179101677	179264831	SESTD1	SEC14 and spectrin domain containing 1	GUA, VER, YUC,
1370	2	85657306	85668740	SFTPB	surfactant protein B	GUA, SON, VER,
1371	2	222423987	222562620	SGPP2	sphingosine-1-phosphate phosphatase 2	GUA, GUE, MAYA, SON, TEPE, VER, YUC, ZAC, ZAPO,
1372	2	234952016	235055713	SH3BP4	SH3 domain binding protein 4	GUA, GUE, MAYA, SON, TAM, TEPE, VER, YUC, ZAC, ZAPO,
1373	2	109129204	109504633	SH3RF3	SH3 domain containing ring finger 3	GUA, GUE, SON, TAM, TEPE, VER, YUC, ZAC, ZAPO,
1374	2	218135	264823	SH3YL1	SH3 and SYLF domain containing 1	GUA, TEPE, VER, YUC,
1375	2	5932686	5980217	SILC1	sciatic injury induced lincRNA upregulator of SOX11	GUA, GUE, TEPE, VER, YUC, ZAC, ZAPO,
1376	2	45005181	45009451	SIX2	SIX homeobox 2	SON, VER,
1377	2	44941701	44946070	SIX3	SIX homeobox 3	GUA, SON, VER,
1378	2	44940153	44941877	SIX3-AS1	SIX3 antisense RNA 1	GUA, SON, VER,
1379	2	230034981	230068923	SLC16A14	solute carrier family 16 member 14	GUA, GUE, SON, TAM, VER, YUC,
1380	2	227683762	227718027	SLC19A3	solute carrier family 19 member 3	GUA, GUE, MAYA, SON, TEPE, VER, YUC, ZAC,
1381	2	227610089	227633319	SLC19A4P	solute carrier family 19 member 4, pseudogene	MAYA, SON, TEPE, VER,
1382	2	64988478	65023864	SLC1A4	solute carrier family 1 member 4	GUE, VER,
1383	2	112645938	112663824	SLC20A1	solute carrier family 20 member 1	ZAC,
1384	2	164894353	164955524	SLC38A11	solute carrier family 38 member 11	GUA, TAM, ZAC,
1385	2	195613028	195737699	SLC39A10	solute carrier family 39 member 10	GUA, MAYA, TAM, VER,
1386	2	44275479	44322436	SLC3A1	solute carrier family 3 member 1	MAYA, TEPE, ZAPO,
1387	2	189560589	189580785	SLC40A1	solute carrier family 40 member 1	GUA, SON,
1388	2	107986523	108013993	SLC5A7	solute carrier family 5 member 7	GUE, MAYA, TAM, VER, ZAC,
1389	2	40097269	40512434	SLC8A1	solute carrier family 8 member A1	GUA, GUE, MAYA, SON, TAM, TEPE, VER, YUC, ZAC, ZAPO,
1390	2	39917633	40255208	SLC8A1-AS1	SLC8A1 antisense RNA 1	GUA, GUE, MAYA, SON, TEPE, VER, YUC, ZAC, ZAPO,
1391	2	102619552	102711354	SLC9A2	solute carrier family 9 member A2	GUE, ZAC,
1392	2	102473225	102533971	SLC9A4	solute carrier family 9 member A4	GUA, GUE, MAYA, TAM, TEPE, VER, YUC, ZAC, ZAPO,
1393	2	216385121	216412499	SMARCAL1-AS1	SMARCAL1 antisense RNA 1	GUA, VER, YUC, ZAC,
1394	2	88067824	88113383	SMYD1	SET and MYND domain containing 1	GUA, GUE, SON, VER, YUC, ZAC,
1395	2	240997649	241095567	SNED1	sushi, nidogen and EGF like domains 1	GUA, SON, TAM, YUC, ZAC, ZAPO,
1396	2	214810228	214963604	SNHG31	small nucleolar RNA host gene 31	GUA, TEPE, YUC, ZAC,
1397	2	950848	1367612	SNTG2	syntrophin gamma 2	GUA, MAYA, SON, TAM, TEPE, VER, YUC, ZAC, ZAPO,
1398	2	230416200	230545605	SP100	SP100 nuclear antigen	GUA, GUE, MAYA, SON, TAM, YUC,
1399	2	230165185	230225635	SP110	SP110 nuclear body protein	GUA, GUE, MAYA, SON, TAM, TEPE, VER, YUC, ZAC,
1400	2	230186150	230316570	SP140	SP140 nuclear body protein	GUA, TAM, VER, ZAC,
1401	2	230327192	230403731	SP140L	SP140 nuclear body protein like	GUA, GUE, MAYA, SON, TEPE, YUC, ZAC, ZAPO,
1402	2	213284463	214410500	SPAG16	sperm associated antigen 16	GUA, GUE, MAYA, SON, TAM, VER, YUC, ZAC, ZAPO,
1403	2	230996120	231020108	SPATA3	spermatogenesis associated 3	GUA, GUE, MAYA, VER, YUC, ZAC,
1404	2	230984367	230996031	SPATA3-AS1	SPATA3 antisense RNA 1 (head to head)	GUE, YUC, ZAC,
1405	2	200305878	200482263	SPATS2L	spermatogenesis associated serine rich 2 like	GUA, GUE, SON, TAM, TEPE, VER, YUC, ZAC, ZAPO,
1406	2	168861520	168890429	SPC25	SPC25 component of NDC80 kinetochore complex	GUA,
1407	2	227979954	228181686	SPHKAP	SPHK1 interactor, AKAP domain containing	GUA, SON, ZAC, ZAPO,
1408	2	65307174	65432598	SPRED2	sprouty related EVH1 domain containing 2	GUA, GUE, SON, TAM, ZAC,
1409	2	54456326	54671445	SPTBN1	spectrin beta, non-erythrocytic 1	MAYA, SON, TAM, TEPE, VER, YUC,
1410	2	54519316	54558704	SPTBN1-AS1	SPTBN1 antisense RNA 1	TEPE,
1411	2	45388679	45611266	SRBD1	S1 RNA binding domain 1	GUE, MAYA, SON, TEPE, VER, ZAC,
1412	2	85837119	85889033	ST3GAL5	ST3 beta-galactoside alpha-2,3-sialyltransferase 5	TEPE, ZAPO,
1413	2	106801599	106887276	ST6GAL2	ST6 beta-galactoside alpha-2,6-sialyltransferase 2	ZAPO,
1414	2	190969148	191014170	STAT1	signal transducer and activator of transcription 1	GUE, TAM, VER, YUC,
1415	2	191029575	191151595	STAT4	signal transducer and activator of transcription 4	GUA, GUE, MAYA, SON, VER, YUC, ZAC,
1416	2	191021525	191032313	STAT4-AS1	STAT4 antisense RNA 1	VER, YUC,
1417	2	119223833	119265651	STEAP3	STEAP3 metalloreductase	MAYA, SON, YUC,
1418	2	119244421	119249070	STEAP3-AS1	STEAP3 antisense RNA 1	MAYA, SON, YUC,
1419	2	196133582	196176482	STK17B	serine/threonine kinase 17b	TAM, ZAC,
1420	2	167954021	168247594	STK39	serine/threonine kinase 39	GUA, GUE, SON, TAM, TEPE, VER, ZAC, ZAPO,
1421	2	48530153	48598512	STON1	stonin 1	MAYA, SON, VER, ZAC,
1422	2	48529924	48776518	STON1-GTF2A1L	STON1-GTF2A1L readthrough	GUA, GUE, MAYA, SON, TAM, TEPE, VER, YUC, ZAC, ZAPO,
1423	2	47086990	47155307	STPG4	sperm-tail PG-rich repeat containing 4	GUA, GUE, MAYA, SON, TAM, VER, YUC, ZAC, ZAPO,
1424	2	36837697	36966535	STRN	striatin	SON, TAM,
1425	2	108239967	108265350	SULT1C3	sulfotransferase family 1C member 3	TAM, ZAC,
1426	2	75046462	75199519	TACR1	tachykinin receptor 1	GUA, GUE, MAYA, SON, TAM, TEPE, VER, YUC, ZAC, ZAPO,
1427	2	9843441	9934415	TAF1B	TATA-box binding protein associated factor, RNA polymerase I subunit B	GUE,
1428	2	158968639	159232658	TANC1	tetratricopeptide repeat, ankyrin repeat and coiled-coil containing 1	GUA, GUE, MAYA, SON, TEPE, VER, YUC, ZAC,
1429	2	101007227	101151381	TBC1D8	TBC1 domain family member 8	TAM, ZAPO,
1430	2	85133391	85310386	TCF7L1	transcription factor 7 like 1	GUA, GUE, MAYA, SON, TAM, VER, YUC, ZAC, ZAPO,
1431	2	216870771	216871638	TESHL	testicular germ cell expressed HSF2 interacting lncRNA	SON, YUC,
1432	2	73983630	74135497	TET3	tet methylcytosine dioxygenase 3	GUA, MAYA, VER, YUC, ZAC,
1433	2	144667966	145076728	TEX41	testis expressed 41	GUE, SON, VER,
1434	2	126898889	126902096	TEX51	testis expressed 51	SON,
1435	2	121216586	121285201	TFCP2L1	transcription factor CP2 like 1	GUE, ZAC, ZAPO,
1436	2	70447283	70553825	TGFA	transforming growth factor alpha	GUA, GUE, MAYA, SON, TAM, TEPE, VER, YUC, ZAC, ZAPO,
1437	2	70467384	70481639	TGFA-IT1	TGFA intronic transcript 1	GUA, TEPE, YUC, ZAC,
1438	2	105249403	105329734	TGFBRAP1	transforming growth factor beta receptor associated protein 1	GUA, SON, TAM, TEPE, VER, YUC, ZAC,
1439	2	43230850	43596037	THADA	THADA armadillo repeat containing	GUE, MAYA, YUC, ZAPO,
1440	2	88170345	88186626	THNSL2	threonine synthase like 2	VER,
1441	2	136765544	137677717	THSD7B	thrombospondin type 1 domain containing 7B	GUA, GUE, MAYA, SON, TAM, TEPE, VER, YUC, ZAC, ZAPO,
1442	2	39736059	39779275	THUMPD2	THUMP domain containing 2	ZAPO,
1443	2	170990822	171231292	TLK1	tousled like kinase 1	SON, VER, YUC, ZAC,
1444	2	227362037	227381646	TM4SF20	transmembrane 4 L six family member 20	GUE, MAYA, TEPE, VER,
1445	2	191949045	192194932	TMEFF2	transmembrane protein with EGF like and two follistatin like domains 2	GUA, GUE, SON, TAM, VER, YUC, ZAC,
1446	2	134455758	134718999	TMEM163	transmembrane protein 163	GUE, MAYA, SON, TAM, TEPE, VER, YUC, ZAC, ZAPO,
1447	2	62453530	62506194	TMEM17	transmembrane protein 17	GUA, GUE, SON, TAM, TEPE, VER, YUC, ZAC,
1448	2	39665482	39735959	TMEM178A	transmembrane protein 178A	MAYA,
1449	2	201620185	201643502	TMEM237	transmembrane protein 237	GUE, MAYA, SON, VER, YUC, ZAC,
1450	2	235513739	235517920	TNRC17	trinucleotide repeat containing 17	GUA, ZAC,
1451	2	217799790	218033981	TNS1	tensin 1	GUA, GUE, MAYA, SON, TAM, TEPE, VER, YUC, ZAC, ZAPO,
1452	2	217978706	217992614	TNS1-AS1	TNS1 antisense RNA 1	GUA, ZAC,
1453	2	28956517	29052229	TOGARAM2	TOG array regulator of axonemal microtubules 2	GUE, SON, TAM, TEPE, VER, YUC, ZAC, ZAPO,
1454	2	1374046	1543672	TPO	thyroid peroxidase	GUA, MAYA, TAM, YUC, ZAC, ZAPO,
1455	2	84821665	84881083	TRABD2A	TraB domain containing 2A	GUE, MAYA, TAM, ZAC,
1456	2	238320517	238400899	TRAF3IP1	TRAF3 interacting protein 1	ZAPO,
1457	2	3379693	3479564	TRAPPC12	trafficking protein particle complex subunit 12	GUA, GUE, MAYA, SON, TAM, VER, YUC,
1458	2	12716935	12742733	TRIB2	tribbles pseudokinase 2	GUE, VER, ZAC,
1459	2	233917372	234019521	TRPM8	transient receptor potential cation channel subfamily M member 8	GUA, GUE, MAYA, SON, TEPE, VER, YUC, ZAC, ZAPO,
1460	2	32628049	32821050	TTC27	tetratricopeptide repeat domain 27	GUA, MAYA, VER, ZAC, ZAPO,
1461	2	46915865	47076122	TTC7A	tetratricopeptide repeat domain 7A	GUA, GUE, MAYA, SON, TAM, TEPE, VER, YUC, ZAC, ZAPO,
1462	2	112482155	112541738	TTL	tubulin tyrosine ligase	ZAC,
1463	2	178525988	178807422	TTN	titin	GUA, GUE, TEPE, YUC,
1464	2	233760269	233773299	UGT1A1	UDP glucuronosyltransferase family 1 member A1	GUA, MAYA, TEPE, VER, YUC, ZAC,
1465	2	233636447	233773299	UGT1A10	UDP glucuronosyltransferase family 1 member A10	GUA, MAYA, SON, TAM, TEPE, VER, YUC, ZAC,
1466	2	233729041	233773299	UGT1A3	UDP glucuronosyltransferase family 1 member A3	GUA, MAYA, TEPE, VER, YUC, ZAC,
1467	2	233718735	233773299	UGT1A4	UDP glucuronosyltransferase family 1 member A4	GUA, MAYA, TEPE, VER, YUC, ZAC,
1468	2	233712906	233773299	UGT1A5	UDP glucuronosyltransferase family 1 member A5	GUA, MAYA, TEPE, VER, YUC, ZAC,
1469	2	233691701	233773299	UGT1A6	UDP glucuronosyltransferase family 1 member A6	GUA, MAYA, TEPE, VER, YUC, ZAC,
1470	2	233681900	233773299	UGT1A7	UDP glucuronosyltransferase family 1 member A7	GUA, MAYA, TEPE, VER, YUC, ZAC,
1471	2	233617632	233773299	UGT1A8	UDP glucuronosyltransferase family 1 member A8	GUA, MAYA, SON, TAM, TEPE, VER, YUC, ZAC,
1472	2	233671897	233773299	UGT1A9	UDP glucuronosyltransferase family 1 member A9	GUA, MAYA, SON, TEPE, VER, YUC, ZAC,
1473	2	209771831	209999295	UNC80	unc-80 homolog, NALCN channel complex subunit	VER,
1474	2	157995178	158136153	UPP2	uridine phosphorylase 2	SON,
1475	2	85602860	85649282	USP39	ubiquitin specific peptidase 39	GUA,
1476	2	70900575	70933445	VAX2	ventral anterior homeobox 2	GUA, GUE, VER, YUC, ZAC,
1477	2	36696706	36814793	VIT	vitrin	GUA, GUE, MAYA, SON, TAM, TEPE, VER, YUC, ZAC, ZAPO,
1478	2	98087166	98330615	VWA3B	von Willebrand factor A domain containing 3B	GUA, GUE, MAYA, SON, TAM, VER, YUC, ZAC,
1479	2	214411053	214578975	VWC2L	von Willebrand factor C domain containing 2 like	GUA, MAYA, SON, TAM, TEPE, VER, YUC, ZAC, ZAPO,
1480	2	214510181	214536889	VWC2L-IT1	VWC2L intronic transcript 1	GUA, MAYA, SON, TAM, TEPE, VER, YUC, ZAC, ZAPO,
1481	2	223875347	223945334	WDFY1	WD repeat and FYVE domain containing 1	GUE, TAM,
1482	2	63119558	63840825	WDPCP	WD repeat containing planar cell polarity effector	SON,
1483	2	19990203	20004805	WDR35-DT	WDR35 divergent transcript	ZAPO,
1484	2	31334320	31414741	XDH	xanthine dehydrogenase	VER,
1485	2	9583966	9630996	YWHAQ	tyrosine 3-monooxygenase/tryptophan 5-monooxygenase activation protein theta	GUE, TAM, VER, YUC, ZAC,
1486	2	144384080	144520118	ZEB2	zinc finger E-box binding homeobox 2	SON, YUC, ZAC,
1487	2	179441981	179861611	ZNF385B	zinc finger protein 385B	GUA, GUE, MAYA, SON, TAM, TEPE, VER, YUC, ZAC, ZAPO,
1488	2	17841782	17847793	ZPAXP	zona pellucida glycoprotein AX, pseudogene	VER, ZAC,
1489	3	151814115	151828487	AADAC	arylacetamide deacetylase	GUE, YUC,
1490	3	151733926	151761338	AADACL2	arylacetamide deacetylase like 2	GUA,
1491	3	151751178	151928174	AADACL2-AS1	AADACL2 antisense RNA 1	GUE, TEPE, YUC, ZAPO,
1492	3	151770455	151784893	AADACP1	arylacetamide deacetylase pseudogene 1	ZAPO,
1493	3	183919933	184017883	ABCC5	ATP binding cassette subfamily C member 5	GUA, MAYA, TAM, VER,
1494	3	184006337	184011418	ABCC5-AS1	ABCC5 antisense RNA 1	GUA, TAM, VER,
1495	3	111979025	111993367	ABHD10	abhydrolase domain containing 10, depalmitoylase	MAYA,
1496	3	58237791	58294733	ABHD6	abhydrolase domain containing 6, acylglycerol lipase	TAM,
1497	3	100749155	100993420	ABI3BP	ABI family member 3 binding protein	GUA, GUE, MAYA, SON, TAM, TEPE, VER, YUC, ZAC, ZAPO,
1498	3	58505135	58537189	ACOX2	acyl-CoA oxidase 2	VER, YUC, ZAC,
1499	3	64515653	64687999	ADAMTS9	ADAM metallopeptidase with thrombospondin type 1 motif 9	GUA, GUE, MAYA, SON, TAM, VER, YUC, ZAC,
1500	3	64561345	64590083	ADAMTS9-AS1	ADAMTS9 antisense RNA 1	VER,
1501	3	64684869	65011467	ADAMTS9-AS2	ADAMTS9 antisense RNA 2	GUA, GUE, MAYA, SON, TAM, TEPE, VER, YUC,
1502	3	123282295	123449089	ADCY5	adenylate cyclase 5	MAYA, SON, TAM,
1503	3	186842709	186858462	ADIPOQ	adiponectin, C1Q and collagen domain containing	GUA, VER, YUC, ZAC,
1504	3	186851885	186861367	ADIPOQ-AS1	ADIPOQ antisense RNA 1	GUA, GUE, SON, VER, YUC, ZAC,
1505	3	119579491	119589944	ADPRH	ADP-ribosylarginine hydrolase	YUC,
1506	3	148697902	148743002	AGTR1	angiotensin II receptor type 1	GUA, GUE, SON, TAM, YUC, ZAC,
1507	3	105366908	105576899	ALCAM	activated leukocyte cell adhesion molecule	SON, TEPE, VER, YUC, ZAC,
1508	3	126103569	126197944	ALDH1L1	aldehyde dehydrogenase 1 family member L1	GUA, GUE, MAYA, SON, VER, YUC, ZAC, ZAPO,
1509	3	126103639	126108068	ALDH1L1-AS1	ALDH1L1 antisense RNA 1	GUA,
1510	3	125929271	125990536	ALG1L1P	ALG1 like 1, pseudogene	TEPE,
1511	3	134355344	134375416	AMOTL2	angiomotin like 2	YUC,
1512	3	121567948	121590621	ARGFX	arginine-fifty homeobox	SON, ZAC,
1513	3	119294382	119420713	ARHGAP31	Rho GTPase activating protein 31	GUA, GUE, SON, TAM, TEPE, VER, YUC, ZAC, ZAPO,
1514	3	154024400	154121209	ARHGEF26-AS1	ARHGEF26 antisense RNA 1	TEPE,
1515	3	56727419	57079267	ARHGEF3	Rho guanine nucleotide exchange factor 3	GUA, GUE, MAYA, SON, TAM, TEPE, VER, YUC, ZAC, ZAPO,
1516	3	56940039	56960853	ARHGEF3-AS1	ARHGEF3 antisense RNA 1	ZAPO,
1517	3	69084936	69106091	ARL6IP5	ADP ribosylation factor like GTPase 6 interacting protein 5	SON, VER,
1518	3	35638852	35794485	ARPP21	cAMP regulated phosphoprotein 21	TEPE, VER, YUC,
1519	3	11272396	11576352	ATG7	autophagy related 7	GUA, GUE, VER,
1520	3	194402676	194494333	ATP13A3	ATPase 13A3	GUA,
1521	3	193274788	193378752	ATP13A5	ATPase 13A5	VER, ZAC,
1522	3	141876642	141926548	ATP1B3	ATPase Na+/K+ transporting subunit beta 3	ZAC,
1523	3	10324022	10708006	ATP2B2	ATPase plasma membrane Ca2+ transporting 2	GUA, GUE, MAYA, SON, TAM, TEPE, VER, YUC, ZAC, ZAPO,
1524	3	63863143	64003461	ATXN7	ataxin 7	SON,
1525	3	119211741	119240877	B4GALT4	beta-1,4-galactosyltransferase 4	SON, TEPE, VER, YUC,
1526	3	119226485	119290665	B4GALT4-AS1	B4GALT4 antisense RNA 1	TEPE,
1527	3	165772903	165837422	BCHE	butyrylcholinesterase	TEPE,
1528	3	187721376	187745467	BCL6	BCL6 transcription repressor	GUA, GUE, SON, TAM, YUC, ZAC,
1529	3	133400055	133475207	BFSP2	beaded filament structural protein 2	GUA, GUE, MAYA, SON, TAM, VER, YUC, ZAC, ZAPO,
1530	3	133426401	133491145	BFSP2-AS1	BFSP2 antisense RNA 1	GUA, MAYA, SON, TAM, VER, ZAC, ZAPO,
1531	3	4896808	4979960	BHLHE40-AS1	BHLHE40 antisense RNA 1	GUE, TEPE, YUC, ZAC,
1532	3	113210925	113287458	BOC	BOC cell adhesion associated, oncogene regulated	SON, YUC, ZAC,
1533	3	139104184	139125166	BPESC1	blepharophimosis, epicanthus inversus and ptosis candidate 1	ZAC,
1534	3	112463965	112499623	BTLA	B and T lymphocyte associated	SON,
1535	3	14675140	14773035	C3orf20	chromosome 3 open reading frame 20	GUA, MAYA, SON, VER, YUC, ZAPO,
1536	3	133928144	133929811	C3orf36	chromosome 3 putative open reading frame 36	SON, ZAC,
1537	3	112086388	112136380	C3orf52	chromosome 3 open reading frame 52	TEPE, ZAC,
1538	3	185076837	185153059	C3orf70	chromosome 3 open reading frame 70	GUE, MAYA, SON, TEPE, ZAPO,
1539	3	53494610	53813732	CACNA1D	calcium voltage-gated channel subunit alpha1 D	GUA, GUE, MAYA, SON, TAM, TEPE, VER, YUC, ZAC, ZAPO,
1540	3	54122551	55074556	CACNA2D3	calcium voltage-gated channel auxiliary subunit alpha2delta 3	GUA, GUE, MAYA, SON, TAM, TEPE, VER, YUC, ZAC, ZAPO,
1541	3	84958988	86074428	CADM2	cell adhesion molecule 2	YUC,
1542	3	62398347	62875415	CADPS	calcium dependent secretion activator	GUA, GUE, MAYA, SON, TAM, TEPE, VER, YUC, ZAC, ZAPO,
1543	3	12796679	12834802	CAND2	cullin associated and neddylation dissociated 2 (putative)	GUA, GUE, SON, TEPE, YUC, ZAC,
1544	3	15206245	15252915	CAPN7	calpain 7	GUA,
1545	3	122183667	122291628	CASR	calcium sensing receptor	GUA, TEPE,
1546	3	8733801	8746757	CAV3	caveolin 3	GUA, GUE, MAYA, SON, TEPE, VER, YUC, ZAPO,
1547	3	105655460	105869448	CBLB	Cbl proto-oncogene B	SON,
1548	3	14651761	14672654	CCDC174	coiled-coil domain containing 174	GUA, SON, TEPE, VER, YUC,
1549	3	191329393	191398658	CCDC50	coiled-coil domain containing 50	MAYA, YUC,
1550	3	112596796	112641142	CCDC80	coiled-coil domain containing 80	GUA, GUE, TEPE, VER, YUC, ZAC,
1551	3	42257825	42266184	CCK	cholecystokinin	VER,
1552	3	46201710	46208312	CCR1	C-C motif chemokine receptor 1	MAYA, TAM, VER, YUC, ZAC,
1553	3	46210695	46266705	CCR3	C-C motif chemokine receptor 3	TAM, YUC,
1554	3	46363983	46407065	CCR5AS	CCR5 antisense RNA	TEPE,
1555	3	112332572	112362811	CD200	CD200 molecule	SON, YUC,
1556	3	108043090	108091030	CD47	CD47 molecule	GUA,
1557	3	119524292	119559613	CD80	CD80 molecule	GUA, GUE, MAYA, VER, YUC, ZAC,
1558	3	122055361	122121135	CD86	CD86 molecule	MAYA,
1559	3	45082276	45146481	CDCP1	CUB domain containing protein 1	GUA, GUE, MAYA, SON, TAM, TEPE, VER, YUC, ZAC, ZAPO,
1560	3	62319021	62336212	CEP15	centrosomal protein 15	ZAC,
1561	3	126394908	126436555	CFAP100	cilia and flagella associated protein 100	GUA, GUE, MAYA, SON, TAM, TEPE, YUC, ZAC, ZAPO,
1562	3	126393031	126394797	CFAP100-DT	CFAP100 divergent transcript	GUA, SON, TEPE, YUC, ZAC,
1563	3	59086839	59811309	CFAP20DC-DT	CFAP20DC divergent transcript	GUA, GUE, MAYA, SON, TAM, TEPE, VER, YUC, ZAC, ZAPO,
1564	3	126704239	126960419	CHCHD6	coiled-coil-helix-coiled-coil-helix domain containing 6	GUE,
1565	3	53812334	53846418	CHDH	choline dehydrogenase	TEPE,
1566	3	196762	409416	CHL1	cell adhesion molecule L1 like	GUA, GUE, MAYA, SON, TAM, TEPE, YUC, ZAC, ZAPO,
1567	3	363372	385794	CHL1-AS1	CHL1 antisense RNA 1	SON, ZAC,
1568	3	195757	197340	CHL1-AS2	CHL1 antisense RNA 2	ZAPO,
1569	3	184380053	184390738	CHRD	chordin	GUA, SON, TEPE, VER, YUC, ZAC,
1570	3	126524154	126543290	CHST13	carbohydrate sulfotransferase 13	MAYA,
1571	3	184346184	184361604	CLCN2	chloride voltage-gated channel 2	GUA, SON, YUC, ZAC,
1572	3	190305706	190322445	CLDN1	claudin 1	GUA, GUE, MAYA, SON, TAM, TEPE, VER, ZAC, ZAPO,
1573	3	170418867	170434690	CLDN11	claudin 11	GUE, TEPE, VER, ZAC,
1574	3	98515482	98522901	CLDND1	claudin domain containing 1	ZAC,
1575	3	150926162	150972998	CLRN1	clarin 1	GUA, GUE, MAYA, SON, TAM, TEPE, VER, YUC, ZAC, ZAPO,
1576	3	150972677	151080725	CLRN1-AS1	CLRN1 antisense RNA 1	GUE, SON, TAM,
1577	3	139935184	140577396	CLSTN2	calsyntenin 2	GUA, GUE, MAYA, SON, TAM, TEPE, VER, YUC, ZAC, ZAPO,
1578	3	32391852	32455527	CMTM7	CKLF like MARVEL transmembrane domain containing 7	GUE, MAYA, SON, TAM, TEPE, ZAC, ZAPO,
1579	3	32238191	32370320	CMTM8	CKLF like MARVEL transmembrane domain containing 8	GUA, GUE, MAYA, SON, TAM, TEPE, VER, YUC, ZAC, ZAPO,
1580	3	74262567	74614658	CNTN3	contactin 3	GUA, GUE, MAYA, SON, TAM, TEPE, VER, YUC, ZAC, ZAPO,
1581	3	2098865	3057958	CNTN4	contactin 4	GUA, GUE, MAYA, SON, TAM, TEPE, VER, YUC, ZAC, ZAPO,
1582	3	3039660	3061144	CNTN4-AS1	CNTN4 antisense RNA 1	GUA, GUE, MAYA, SON, TEPE, VER, YUC, ZAC, ZAPO,
1583	3	2110408	2144240	CNTN4-AS2	CNTN4 antisense RNA 2	TEPE,
1584	3	1093023	1404216	CNTN6	contactin 6	GUA, GUE, MAYA, SON, TAM, TEPE, VER, YUC, ZAC, ZAPO,
1585	3	130345671	130484845	COL6A5	collagen type VI alpha 5 chain	GUE, VER,
1586	3	130516719	130677041	COL6A6	collagen type VI alpha 6 chain	SON,
1587	3	99638593	99799216	COL8A1	collagen type VIII alpha 1 chain	GUE, VER, YUC, ZAPO,
1588	3	15450132	15521705	COLQ	collagen like tail subunit of asymmetric acetylcholinesterase	GUE,
1589	3	139389802	139583318	COPB2-DT	COPB2 divergent transcript	GUA, MAYA, SON, VER, YUC, ZAC,
1590	3	149162413	149221828	CP	ceruloplasmin	SON,
1591	3	148865295	148897202	CPA3	carboxypeptidase A3	GUE, ZAPO,
1592	3	148827810	148860186	CPB1	carboxypeptidase B1	GUA, GUE, MAYA, TAM, TEPE, YUC, ZAC, ZAPO,
1593	3	194339767	194351327	CPN2	carboxypeptidase N subunit 2	GUA, ZAC,
1594	3	131533568	132039605	CPNE4	copine 4	GUA, GUE, MAYA, SON, TAM, TEPE, VER, YUC, ZAC, ZAPO,
1595	3	3149632	3179716	CRBN	cereblon	MAYA, TEPE,
1596	3	46574534	46582456	CRIPTO	cripto, EGF-CFC family member	TEPE,
1597	3	33114013	33147772	CRTAP	cartilage associated protein	ZAC,
1598	3	122325247	122341968	CSTA	cystatin A	YUC,
1599	3	41199504	41240442	CTNNB1	catenin beta 1	YUC,
1600	3	39263493	39292965	CX3CR1	C-X3-C motif chemokine receptor 1	VER,
1601	3	16586791	16605422	DAZL	deleted in azoospermia like	GUE, YUC, ZAPO,
1602	3	36712420	36764552	DCLK3	doublecortin like kinase 3	GUA, GUE, MAYA, SON, TAM, TEPE, VER, YUC, ZAC, ZAPO,
1603	3	186147200	186362233	DGKG	diacylglycerol kinase gamma	GUA, GUE, MAYA, SON, TAM, TEPE, VER, YUC, ZAC, ZAPO,
1604	3	197042559	197299320	DLG1	discs large MAGUK scaffold protein 1	GUE, TAM,
1605	3	57293699	57556033	DNAH12	dynein axonemal heavy chain 12	GUE, TEPE,
1606	3	186570719	186585792	DNAJB11	DnaJ heat shock protein family (Hsp40) member B11	VER, YUC,
1607	3	128462436	128466889	DNAJB8	DnaJ heat shock protein family (Hsp40) member B8	GUE,
1608	3	128463593	128472316	DNAJB8-AS1	DNAJB8 antisense RNA 1	GUE,
1609	3	109293787	109316516	DPPA2	developmental pluripotency associated 2	SON, TEPE, ZAC,
1610	3	193993092	193994237	DPPA2P3	developmental pluripotency associated 2 pseudogene 3	GUA, ZAC,
1611	3	114127579	114199406	DRD3	dopamine receptor D3	TEPE, ZAC, ZAPO,
1612	3	122564337	122575202	DTX3L	deltex E3 ubiquitin ligase 3L	GUA, MAYA, TEPE, VER, YUC,
1613	3	107240691	107326963	DUBR	DPPA2 upstream binding RNA	GUE, TAM,
1614	3	184155376	184173613	DVL3	dishevelled segment polarity protein 3	TEPE,
1615	3	138061989	138115607	DZIP1L	DAZ interacting zinc finger protein 1 like	MAYA, ZAPO,
1616	3	15427597	15442612	EAF1	ELL associated factor 1	GUE, MAYA,
1617	3	121835208	121886525	EAF2	ELL associated factor 2	TAM, VER, ZAC,
1618	3	172750725	172829264	ECT2	epithelial cell transforming 2	GUA,
1619	3	5187706	5219957	EDEM1	ER degradation enhancing alpha-mannosidase like protein 1	GUE, SON, TAM,
1620	3	128153480	128426222	EEFSEC	eukaryotic elongation factor, selenocysteine-tRNA specific	YUC, ZAC, ZAPO,
1621	3	168249521	168830598	EGFEM1P	EGF like and EMI domain containing 1, pseudogene	GUE, TAM,
1622	3	4749191	4751589	EGOT	eosinophil granule ontogeny transcript	GUA, MAYA, ZAPO,
1623	3	185162900	185191954	EHHADH-AS1	EHHADH antisense RNA 1	GUE,
1624	3	186783576	186789896	EIF4A2	eukaryotic translation initiation factor 4A2	MAYA,
1625	3	71659362	71754772	EIF4E3	eukaryotic translation initiation factor 4E family member 3	GUA, SON, TAM, TEPE, VER, YUC, ZAC,
1626	3	184314605	184335357	EIF4G1	eukaryotic translation initiation factor 4 gamma 1	GUE, SON,
1627	3	68975224	69013683	EOGT	EGF domain specific O-linked N-acetylglucosamine transferase	SON, ZAC,
1628	3	89107620	89482133	EPHA3	EPH receptor A3	ZAC,
1629	3	134795259	135260466	EPHB1	EPH receptor B1	GUA, GUE, MAYA, SON, TAM, TEPE, VER, YUC, ZAC, ZAPO,
1630	3	184561784	184582407	EPHB3	EPH receptor B3	ZAC,
1631	3	55508310	56468466	ERC2	ELKS/RAB6-interacting/CAST family member 2	GUA, GUE, MAYA, SON, TAM, TEPE, VER, YUC, ZAC, ZAPO,
1632	3	150659884	150703919	ERICH6	glutamate rich 6	ZAC,
1633	3	38496339	38526302	EXOG	exo/endonuclease G	TAM, TEPE, ZAPO,
1634	3	44976243	45012667	EXOSC7	exosome component 7	YUC,
1635	3	58564116	58627609	FAM107A	family with sequence similarity 107 member A	GUA, GUE, MAYA, SON, TEPE, VER, YUC, ZAC, ZAPO,
1636	3	184335925	184346274	FAM131A	family with sequence similarity 131 member A	TAM, ZAC,
1637	3	58633945	58666773	FAM3D	FAM3 metabolism regulating signaling molecule D	GUA, GUE, MAYA, SON, TEPE, VER, YUC, ZAC, ZAPO,
1638	3	58607079	58634439	FAM3D-AS1	FAM3D antisense RNA 1	GUA, GUE, MAYA, SON, TEPE, VER, YUC, ZAC,
1639	3	10026436	10101931	FANCD2	FA complementation group D2	GUE, MAYA,
1640	3	10081319	10108456	FANCD2OS	FANCD2 opposite strand	GUE, MAYA,
1641	3	11871294	11891196	FANCD2P2	FANCD2 pseudogene 2	GUA, MAYA, TEPE, VER, YUC, ZAPO,
1642	3	13549124	13638403	FBLN2	fibulin 2	GUA, GUE, MAYA, TEPE, VER, ZAC, ZAPO,
1643	3	121593378	121630294	FBXO40	F-box protein 40	GUA, TAM, VER,
1644	3	196568659	196589058	FBXO45	F-box protein 45	GUA, MAYA, SON, VER, YUC, ZAC,
1645	3	62369680	62373549	FEZF2	FEZ family zinc finger 2	MAYA,
1646	3	14810687	14934570	FGD5	FYVE, RhoGEF and PH domain containing 5	GUA, GUE, TAM, TEPE, VER, YUC, ZAC, ZAPO,
1647	3	192139389	192727540	FGF12	fibroblast growth factor 12	GUA, GUE, MAYA, SON, TAM, VER, YUC, ZAC,
1648	3	59747276	61251451	FHIT	fragile histidine triad diadenosine triphosphatase	GUA, GUE, MAYA, SON, TAM, TEPE, VER, YUC, ZAC, ZAPO,
1649	3	58008421	58172250	FLNB	filamin B	GUA, SON, VER, YUC, ZAC,
1650	3	172039577	172401668	FNDC3B	fibronectin type III domain containing 3B	GUA, GUE, MAYA, SON, VER, YUC, ZAC, ZAPO,
1651	3	70954707	71583977	FOXP1	forkhead box P1	GUA, GUE, MAYA, SON, TEPE, VER, YUC, ZAC, ZAPO,
1652	3	71289757	71305853	FOXP1-AS1	FOXP1 antisense RNA 1	GUA, GUE, SON, TEPE, VER, YUC, ZAC,
1653	3	69168781	69542585	FRMD4B	FERM domain containing 4B	GUA, GUE, MAYA, SON, TAM, TEPE, VER, YUC, ZAC, ZAPO,
1654	3	120392292	120450991	FSTL1	follistatin like 1	GUE, TAM, VER, YUC, ZAC, ZAPO,
1655	3	97985101	98035314	GABRR3	gamma-aminobutyric acid type A receptor subunit rho3	GUA, SON, TAM, TEPE, YUC, ZAC, ZAPO,
1656	3	30726196	30894660	GADL1	glutamate decarboxylase like 1	GUA, GUE, MAYA, TAM, VER, YUC, ZAC, ZAPO,
1657	3	16174679	16248223	GALNT15	polypeptide N-acetylgalactosaminyltransferase 15	GUA, GUE, MAYA, SON, TAM, TEPE, VER, YUC, ZAC,
1658	3	115623509	115721482	GAP43	growth associated protein 43	GUA, GUE, SON, TAM, TEPE, VER, YUC, ZAC, ZAPO,
1659	3	81489702	81761644	GBE1	1,4-alpha-glucan branching enzyme 1	ZAPO,
1660	3	112120838	112133247	GCSAM	germinal center associated signaling and motility	TEPE, ZAC,
1661	3	10285665	10292946	GHRL	ghrelin and obestatin prepropeptide	GUA,
1662	3	10280951	10293448	GHRLOS	ghrelin opposite strand/antisense RNA	GUA, GUE,
1663	3	179396087	179527797	GNB4	G protein subunit beta 4	MAYA, ZAC,
1664	3	32106619	32168708	GPD1L	glycerol-3-phosphate dehydrogenase 1 like	GUA, TEPE, ZAC,
1665	3	113828191	113947173	GRAMD1C	GRAM domain containing 1C	YUC,
1666	3	14489106	14603016	GRIP2	glutamate receptor interacting protein 2	GUA, GUE, MAYA, SON, TAM, TEPE, VER, YUC, ZAC, ZAPO,
1667	3	6861114	7741532	GRM7	glutamate metabotropic receptor 7	GUA, GUE, MAYA, SON, TAM, TEPE, VER, YUC, ZAC, ZAPO,
1668	3	6632357	6805448	GRM7-AS3	GRM7 antisense RNA 3	GUA, GUE, MAYA, SON, TAM, TEPE, VER, YUC, ZAC, ZAPO,
1669	3	108907791	108955194	GUCA1C	guanylate cyclase activator 1C	GUA, GUE, SON, TAM, TEPE, VER, YUC, ZAC,
1670	3	72888045	72976914	GXYLT2	glucoside xylosyltransferase 2	SON,
1671	3	129543174	129551466	H1-8	H1.8 linker histone	YUC,
1672	3	123491553	123585052	HACD2	3-hydroxyacyl-CoA dehydratase 2	GUA, TEPE, ZAC,
1673	3	13480305	13506415	HDAC11	histone deacetylase 11	GUE, SON, VER, YUC, ZAC,
1674	3	124965709	125055996	HEG1	heart development protein with EGF like domains 1	GUA, GUE, MAYA, SON, TAM, TEPE, VER, YUC, ZAC, ZAPO,
1675	3	142926674	142942535	HLMR1	hepatic lncRNA metabolic regulator 1	GUA, GUE, SON, VER, YUC,
1676	3	149129637	149173731	HPS3	HPS3 biogenesis of lysosomal organelles complex 2 subunit 1	SON,
1677	3	186666013	186678233	HRG	histidine rich glycoprotein	GUA, GUE, MAYA, SON, VER, YUC, ZAC, ZAPO,
1678	3	186641508	186665633	HRG-AS1	HRG and FETUB antisense RNA 1	GUA, GUE, MAYA, SON, VER, YUC, ZAC, ZAPO,
1679	3	11137237	11263556	HRH1	histamine receptor H1	TAM, TEPE,
1680	3	184031543	184039368	HTR3D	5-hydroxytryptamine receptor 3D	SON,
1681	3	184097063	184106994	HTR3E	5-hydroxytryptamine receptor 3E	VER,
1682	3	184095117	184105177	HTR3E-AS1	HTR3E antisense RNA 1	VER,
1683	3	108160811	108222423	IFT57	intraflagellar transport 57	GUA, SON,
1684	3	185643129	185825041	IGF2BP2	insulin like growth factor 2 mRNA binding protein 2	TAM,
1685	3	151432431	151619924	IGSF10	immunoglobulin superfamily member 10	GUA, GUE, MAYA, SON, TAM, VER, YUC, ZAC, ZAPO,
1686	3	159988834	159996018	IL12A	interleukin 12A	MAYA, TAM, VER, YUC,
1687	3	159913399	160207091	IL12A-AS1	IL12A antisense RNA 1	GUA, GUE, MAYA, SON, TAM, VER, YUC, ZAC, ZAPO,
1688	3	57089981	57170316	IL17RD	interleukin 17 receptor D	YUC, ZAC,
1689	3	190514084	190659749	IL1RAP	interleukin 1 receptor accessory protein	GUA, GUE, MAYA, SON, TAM, TEPE, VER, YUC, ZAC, ZAPO,
1690	3	3066323	3110373	IL5RA	interleukin 5 receptor subunit alpha	GUA, GUE, MAYA, SON, TAM, TEPE, VER, YUC, ZAC, ZAPO,
1691	3	121987322	122061654	ILDR1	immunoglobulin like domain containing receptor 1	GUA, SON,
1692	3	159069318	159266306	IQCJ	IQ motif containing J	GUE, TEPE, ZAC,
1693	3	159069318	159897358	IQCJ-SCHIP1	IQCJ-SCHIP1 readthrough	GUA, GUE, MAYA, SON, TAM, TEPE, VER, YUC, ZAC, ZAPO,
1694	3	12897042	13283256	IQSEC1	IQ motif and Sec7 domain ArfGEF 1	GUA, GUE, MAYA, SON, TAM, TEPE, VER, YUC, ZAC, ZAPO,
1695	3	37452140	37823506	ITGA9	integrin subunit alpha 9	GUA, GUE, MAYA, SON, TAM, TEPE, VER, YUC, ZAC, ZAPO,
1696	3	124761947	124901417	ITGB5	integrin subunit beta 5	GUE, MAYA, SON, TAM,
1697	3	4493347	4847505	ITPR1	inositol 1,4,5-trisphosphate receptor type 1	GUA, GUE, MAYA, SON, TAM, TEPE, VER, YUC, ZAC, ZAPO,
1698	3	124033368	124726324	KALRN	kalirin RhoGEF kinase	GUA, GUE, MAYA, SON, TEPE, YUC, ZAC, ZAPO,
1699	3	20040445	20154403	KAT2B	lysine acetyltransferase 2B	GUA, GUE, MAYA, TEPE, VER, ZAC, ZAPO,
1700	3	127915231	127987676	KBTBD12	kelch repeat and BTB domain containing 12	TAM, TEPE, VER,
1701	3	156118210	156539137	KCNAB1	potassium voltage-gated channel subfamily A regulatory beta subunit 1	GUA, GUE, MAYA, SON, TAM, TEPE, VER, YUC, ZAC, ZAPO,
1702	3	156441156	156446935	KCNAB1-AS1	KCNAB1 antisense RNA 1	YUC,
1703	3	19148509	19535641	KCNH8	potassium voltage-gated channel subfamily H member 8	GUA, GUE, TAM, ZAC,
1704	3	178536435	178844428	KCNMB2	potassium calcium-activated channel subfamily M regulatory beta subunit 2	GUE, MAYA, TAM, TEPE, VER, YUC, ZAPO,
1705	3	178525466	178860404	KCNMB2-AS1	KCNMB2 antisense RNA 1	GUE, MAYA, TAM, TEPE, VER, YUC, ZAPO,
1706	3	179239702	179267049	KCNMB3	potassium calcium-activated channel subfamily M regulatory beta subunit 3	GUE, SON, TAM, ZAC,
1707	3	58492095	58502359	KCTD6	potassium channel tetramerization domain containing 6	YUC,
1708	3	126288124	126357407	KLF15	KLF transcription factor 15	GUA, GUE, SON, TAM, VER, ZAPO,
1709	3	183487550	183555705	KLHL6	kelch like family member 6	GUA, GUE, MAYA, SON, TEPE, VER, YUC, ZAPO,
1710	3	186717358	186744409	KNG1	kininogen 1	GUE, MAYA, SON, TAM, VER, YUC, ZAC,
1711	3	134599922	134651021	KY	kyphoscoliosis peptidase	SON, TAM, ZAC, ZAPO,
1712	3	183122214	183163812	LAMP3	lysosomal associated membrane protein 3	SON, VER, ZAC, ZAPO,
1713	3	45388575	45549406	LARS2	leucyl-tRNA synthetase 2, mitochondrial	GUA, GUE, SON, TAM, VER, YUC,
1714	3	45482694	45509544	LARS2-AS1	LARS2 antisense RNA 1	GUA, GUE, VER, YUC,
1715	3	156826352	157046128	LEKR1	leucine, glutamate and lysine rich 1	YUC,
1716	3	45594750	45686340	LIMD1	LIM domain containing 1	TAM,
1717	3	45678164	45688881	LIMD1-AS1	LIMD1 antisense RNA 1	ZAC,
1718	3	8571781	8574667	LINC00312	long intergenic non-protein coding RNA 312	MAYA, VER, YUC,
1719	3	177441920	177752703	LINC00578	long intergenic non-protein coding RNA 578	GUA, GUE, MAYA, SON, TEPE, VER, YUC, ZAC, ZAPO,
1720	3	10759341	10764208	LINC00606	long intergenic non-protein coding RNA 606	MAYA,
1721	3	13650720	13746634	LINC00620	long intergenic non-protein coding RNA 620	GUA, GUE, MAYA, SON, VER, YUC, ZAC,
1722	3	107841661	107878067	LINC00635	long intergenic non-protein coding RNA 635	GUE, MAYA, SON, TAM, TEPE, VER, ZAC, ZAPO,
1723	3	28575277	28758336	LINC00693	long intergenic non-protein coding RNA 693	GUA, GUE, MAYA, SON, TAM, TEPE, VER, YUC, ZAC,
1724	3	10284418	10285745	LINC00852	long intergenic non-protein coding RNA 852	GUA, GUE,
1725	3	72151256	72174338	LINC00870	long intergenic non-protein coding RNA 870	GUA, SON, TEPE, YUC, ZAC, ZAPO,
1726	3	72035518	72100454	LINC00877	long intergenic non-protein coding RNA 877	VER, YUC,
1727	3	196142635	196160889	LINC00885	long intergenic non-protein coding RNA 885	ZAC,
1728	3	194301198	194312803	LINC00887	long intergenic non-protein coding RNA 887	VER,
1729	3	84638404	84869574	LINC00971	long intergenic non-protein coding RNA 971	GUA, SON, TAM, YUC,
1730	3	178419200	178457304	LINC01014	long intergenic non-protein coding RNA 1014	GUA, GUE, MAYA, TAM, TEPE, VER, YUC, ZAC, ZAPO,
1731	3	160020648	160031422	LINC01100	long intergenic non-protein coding RNA 1100	GUA, GUE, TAM,
1732	3	150265406	150323746	LINC01214	long intergenic non-protein coding RNA 1214	GUA, GUE, SON, YUC, ZAC,
1733	3	592104	846014	LINC01266	long intergenic non-protein coding RNA 1266	MAYA, TEPE, ZAC, ZAPO,
1734	3	14348450	14352567	LINC01267	long intergenic non-protein coding RNA 1267	MAYA, TEPE, VER, ZAPO,
1735	3	34159363	34436095	LINC01811	long intergenic non-protein coding RNA 1811	GUA, SON, VER, YUC, ZAPO,
1736	3	184475899	184552862	LINC01839	long intergenic non-protein coding RNA 1839	ZAC,
1737	3	28007195	28028603	LINC01967	long intergenic non-protein coding RNA 1967	GUE, SON, VER, YUC,
1738	3	194708420	194782167	LINC01968	long intergenic non-protein coding RNA 1968	GUA, GUE, SON, TEPE, VER, YUC, ZAC,
1739	3	194765237	194768708	LINC01972	long intergenic non-protein coding RNA 1972	GUA, GUE, TEPE, VER, YUC,
1740	3	27797587	27860324	LINC01980	long intergenic non-protein coding RNA 1980	GUA, MAYA, YUC,
1741	3	187958774	187976406	LINC01991	long intergenic non-protein coding RNA 1991	MAYA,
1742	3	182498289	182507123	LINC01995	long intergenic non-protein coding RNA 1995	GUE,
1743	3	134055249	134057647	LINC02000	long intergenic non-protein coding RNA 2000	YUC,
1744	3	134313575	134321170	LINC02004	long intergenic non-protein coding RNA 2004	TEPE,
1745	3	73809243	73879620	LINC02005	long intergenic non-protein coding RNA 2005	GUA, GUE, MAYA, SON, TEPE, VER, YUC, ZAC, ZAPO,
1746	3	153383549	153762525	LINC02006	long intergenic non-protein coding RNA 2006	GUA, GUE, MAYA, SON, TAM, TEPE, VER, YUC, ZAC, ZAPO,
1747	3	81986141	82463674	LINC02008	long intergenic non-protein coding RNA 2008	GUA, GUE, SON, VER, ZAC,
1748	3	46416515	46423666	LINC02009	long intergenic non-protein coding RNA 2009	GUA, GUE, TAM, VER,
1749	3	14799330	14811413	LINC02011	long intergenic non-protein coding RNA 2011	SON, TAM, TEPE, ZAC,
1750	3	197505261	197509660	LINC02012	long intergenic non-protein coding RNA 2012	GUA, GUE,
1751	3	127322306	127390669	LINC02016	long intergenic non-protein coding RNA 2016	GUE, TEPE, VER, ZAC,
1752	3	55178171	55189213	LINC02017	long intergenic non-protein coding RNA 2017	GUA, VER,
1753	3	12877521	12885210	LINC02022	long intergenic non-protein coding RNA 2022	MAYA,
1754	3	193957371	194003658	LINC02026	long intergenic non-protein coding RNA 2026	GUA, GUE, MAYA, SON, TAM, TEPE, VER, YUC, ZAC,
1755	3	80993867	81095646	LINC02027	long intergenic non-protein coding RNA 2027	GUE, SON, YUC,
1756	3	194005455	194070969	LINC02028	long intergenic non-protein coding RNA 2028	GUA, GUE, SON, VER, YUC,
1757	3	55226854	55300946	LINC02030	long intergenic non-protein coding RNA 2030	GUA, GUE, SON, YUC,
1758	3	182644099	182674595	LINC02031	long intergenic non-protein coding RNA 2031	GUA, MAYA, VER,
1759	3	122886512	122892415	LINC02035	long intergenic non-protein coding RNA 2035	TEPE, ZAPO,
1760	3	194203015	194250152	LINC02036	long intergenic non-protein coding RNA 2036	GUA, ZAC,
1761	3	193840827	193844008	LINC02038	long intergenic non-protein coding RNA 2038	VER, YUC,
1762	3	65174938	65193502	LINC02040	long intergenic non-protein coding RNA 2040	ZAPO,
1763	3	187447045	187449948	LINC02041	long intergenic non-protein coding RNA 2041	GUA, GUE, MAYA, SON, VER, YUC, ZAC,
1764	3	113142349	113167730	LINC02044	long intergenic non-protein coding RNA 2044	GUA, SON, VER, ZAPO,
1765	3	148193119	148220594	LINC02045	long intergenic non-protein coding RNA 2045	MAYA,
1766	3	73999804	74005608	LINC02047	long intergenic non-protein coding RNA 2047	VER,
1767	3	120812180	120836356	LINC02049	long intergenic non-protein coding RNA 2049	VER, ZAC,
1768	3	186454980	186493660	LINC02052	long intergenic non-protein coding RNA 2052	VER,
1769	3	184401536	184439647	LINC02054	long intergenic non-protein coding RNA 2054	GUE, MAYA, SON, TAM, TEPE, VER, YUC, ZAC,
1770	3	151552156	151657969	LINC02066	long intergenic non-protein coding RNA 2066	GUA, SON, TAM, VER, YUC, ZAC,
1771	3	172560900	172595606	LINC02068	long intergenic non-protein coding RNA 2068	GUA, GUE, MAYA, SON, TEPE, VER, YUC, ZAC,
1772	3	184756388	184773154	LINC02069	long intergenic non-protein coding RNA 2069	GUE, SON, TAM, VER, YUC, ZAC,
1773	3	141663198	141721073	LINC02618	long intergenic non-protein coding RNA 2618	GUA, GUE, MAYA, SON, VER, YUC, ZAC,
1774	3	153484494	153502696	LINC02877	long intergenic non-protein coding RNA 2877	GUE, TAM, TEPE, VER, YUC,
1775	3	153320478	153386505	LINC03109	long intergenic non-protein coding RNA 3109	GUA, GUE, SON, TAM, TEPE, VER, YUC, ZAC,
1776	3	8501822	8574667	LMCD1	LIM and cysteine rich domains 1	GUA, MAYA, SON, ZAC,
1777	3	8221146	8501657	LMCD1-AS1	LMCD1 antisense RNA 1	GUA, GUE, MAYA, SON, TAM, TEPE, VER, YUC, ZAC, ZAPO,
1778	3	69106064	69122594	LMOD3	leiomodin 3	YUC,
1779	3	187702365	187732414	LOC100131635	hCG1645011-like	TAM, YUC,
1780	3	59637295	59658496	LOC339902	hCG1813818	SON, VER, ZAC,
1781	3	188153020	188890670	LPP	LIM domain containing preferred translocation partner in lipoma	GUA, GUE, MAYA, SON, TAM, TEPE, VER, YUC, ZAC, ZAPO,
1782	3	188151205	188154087	LPP-AS2	LPP antisense RNA 2	GUA, MAYA, ZAC,
1783	3	46515384	46566301	LRRC2	leucine rich repeat containing 2	TEPE, VER,
1784	3	169839171	169869934	LRRC31	leucine rich repeat containing 31	GUE, ZAC,
1785	3	26622771	26710775	LRRC3B	leucine rich repeat containing 3B	GUA, GUE, TEPE, ZAC,
1786	3	120324508	120349353	LRRC58	leucine rich repeat containing 58	VER,
1787	3	167895947	167924010	LRRC77P	leucine rich repeat containing 77, pseudogene	GUE, VER, ZAC,
1788	3	3799430	3849833	LRRN1	leucine rich repeat neuronal 1	GUA, GUE, MAYA, SON, VER, ZAC,
1789	3	54918230	54967101	LRTM1	leucine rich repeats and transmembrane domains 1	GUE, SON,
1790	3	115802373	116445486	LSAMP	limbic system associated membrane protein	GUA, GUE, MAYA, SON, TAM, TEPE, VER, YUC, ZAC, ZAPO,
1791	3	194640790	194672190	LSG1	large 60S subunit nuclear export GTPase 1	GUA, GUE, SON,
1792	3	14178816	14201121	LSM3	LSM3 homolog, U6 small nuclear RNA and mRNA degradation associated	TAM,
1793	3	46435644	46485233	LTF	lactotransferrin	MAYA,
1794	3	42360763	42410609	LYZL4	lysozyme like 4	GUA, GUE, SON, TEPE, VER, YUC, ZAC,
1795	3	184710363	184712063	MAGEF1	MAGE family member F1	TEPE, ZAPO,
1796	3	65353525	66038917	MAGI1	membrane associated guanylate kinase, WW and PDZ domain containing 1	GUA, GUE, MAYA, SON, TAM, TEPE, VER, YUC, ZAC, ZAPO,
1797	3	65893815	65925296	MAGI1-AS1	MAGI1 antisense RNA 1	GUA, GUE, MAYA, SON, YUC, ZAC,
1798	3	65872813	65954557	MAGI1-IT1	MAGI1 intronic transcript 1	GUA, GUE, MAYA, SON, TEPE, YUC, ZAC,
1799	3	185282960	185489093	MAP3K13	mitogen-activated protein kinase kinase kinase 13	TEPE,
1800	3	183815921	183825576	MAP6D1	MAP6 domain containing 1	VER,
1801	3	187217281	187291736	MASP1	MBL associated serine protease 1	GUA, GUE, MAYA, SON, TAM, VER, YUC, ZAC,
1802	3	192796814	192917855	MB21D2	Mab-21 domain containing 2	GUE, MAYA, SON, TAM, TEPE, YUC, ZAC,
1803	3	183178040	183428618	MCF2L2	MCF.2 cell line derived transforming sequence-like 2	GUA, GUE, MAYA, SON, TEPE, VER, YUC, ZAC, ZAPO,
1804	3	70194478	70312637	MDFIC2	MyoD family inhibitor domain containing 2	GUA, GUE, MAYA, SON, TAM, TEPE, VER, YUC, ZAC, ZAPO,
1805	3	169083506	169663711	MECOM	MDS1 and EVI1 complex locus	GUA, GUE, MAYA, SON, TAM, TEPE, VER, YUC, ZAC, ZAPO,
1806	3	169447866	169477051	MECOM-AS1	MECOM antisense RNA 1	GUA, MAYA, SON, TAM, TEPE, VER, YUC, ZAC, ZAPO,
1807	3	151085663	151436652	MED12L	mediator complex subunit 12L	GUA, GUE, MAYA, SON, TAM, TEPE, VER, YUC, ZAC,
1808	3	197001739	197029816	MELTF	melanotransferrin	VER,
1809	3	158802053	158829715	MFSD1	major facilitator superfamily domain containing 1	VER, ZAPO,
1810	3	127689065	127823184	MGLL	monoglyceride lipase	GUA, GUE, MAYA, SON, TAM, TEPE, VER, YUC, ZAC, ZAPO,
1811	3	150870375	150905438	MINDY4B	MINDY family member 4B	GUA, GUE, MAYA, SON, TAM, TEPE, VER, YUC, ZAC, ZAPO,
1812	3	60617804	60617869	MIR548BB	microRNA 548bb	GUE, YUC, ZAC,
1813	3	10394488	10394561	MIR885	microRNA 885	SON,
1814	3	69739463	69968331	MITF	melanocyte inducing transcription factor	GUA, SON, TAM, TEPE, VER, YUC, ZAC,
1815	3	12557086	12583712	MKRN2	makorin ring finger protein 2	GUA,
1816	3	155024201	155183728	MME	membrane metalloendopeptidase	GUA, GUE, SON, TEPE, VER, YUC, ZAC, ZAPO,
1817	3	39467679	39529496	MOBP	myelin associated oligodendrocyte basic protein	MAYA, SON, TAM, VER, YUC, ZAPO,
1818	3	108958247	109118133	MORC1	MORC family CW-type zinc finger 1	GUA, ZAC,
1819	3	9649504	9702392	MTMR14	myotubularin related protein 14	SON,
1820	3	124905441	124934750	MUC13	mucin 13, cell surface associated	GUA, GUE, MAYA, SON, TAM, TEPE, VER, YUC, ZAC, ZAPO,
1821	3	195746770	195811928	MUC4	mucin 4, cell surface associated	SON, ZAC,
1822	3	108380367	108551071	MYH15	myosin heavy chain 15	GUE, TEPE, VER, YUC,
1823	3	123610048	123884331	MYLK	myosin light chain kinase	YUC,
1824	3	39808913	40260320	MYRIP	myosin VIIA and Rab interacting protein	GUE, MAYA, SON, TAM, YUC, ZAPO,
1825	3	174440981	175810547	NAALADL2	N-acetylated alpha-linked acidic dipeptidase like 2	GUA, GUE, MAYA, SON, TAM, TEPE, VER, YUC, ZAC, ZAPO,
1826	3	175235091	175271095	NAALADL2-AS2	NAALADL2 antisense RNA 2	GUA, GUE, MAYA, SON, TAM, TEPE, VER, YUC, ZAC, ZAPO,
1827	3	175079311	175115241	NAALADL2-AS3	NAALADL2 antisense RNA 3	GUA, YUC, ZAC,
1828	3	172630248	172711066	NCEH1	neutral cholesterol ester hydrolase 1	GUA, GUE, SON, TAM, TEPE, VER, YUC, ZAC, ZAPO,
1829	3	131026876	131350464	NEK11	NIMA related kinase 11	ZAC,
1830	3	113019065	113143935	NEPRO-AS1	NEPRO antisense RNA 1	GUE, GUA, SON, VER, ZAPO,
1831	3	101827989	101861021	NFKBIZ	NFKB inhibitor zeta	GUE,
1832	3	23889950	23946561	NKIRAS1	NFKB inhibitor interacting Ras like 1	TEPE,
1833	3	173395951	174294371	NLGN1	neuroligin 1	GUA, GUE, MAYA, SON, TAM, TEPE, VER, YUC, ZAC, ZAPO,
1834	3	138261435	138329850	NME9	NME/NM23 family member 9	TAM, ZAC,
1835	3	139560179	139678049	NMNAT3	nicotinamide nucleotide adenylyltransferase 3	GUA, MAYA, SON, TAM, VER, YUC, ZAC,
1836	3	132680608	132722408	NPHP3	nephrocystin 3	GUA, SON, TEPE, YUC,
1837	3	132558137	132722458	NPHP3-ACAD11	NPHP3-ACAD11 readthrough (NMD candidate)	GUA, SON, TEPE, YUC,
1838	3	132721749	132874210	NPHP3-AS1	NPHP3 antisense RNA 1	GUE, MAYA, TEPE, YUC,
1839	3	196639693	196662003	NRROS	negative regulator of reactive oxygen species	GUA, MAYA, SON, VER, YUC, ZAC,
1840	3	13316234	13420321	NUP210	nucleoporin 210	ZAC,
1841	3	193593207	193697810	OPA1	OPA1 mitochondrial dynamin like GTPase	GUA, MAYA, SON, YUC, ZAC,
1842	3	31660824	32077691	OSBPL10	oxysterol binding protein like 10	GUA, GUE, MAYA, SON, TAM, TEPE, VER, YUC, ZAC, ZAPO,
1843	3	31704212	31721585	OSBPL10-AS1	OSBPL10 antisense RNA 1	GUA, VER,
1844	3	125528857	125595496	OSBPL11	oxysterol binding protein like 11	TAM, TEPE,
1845	3	191199240	191265614	OSTN	osteocrin	GUA, GUE, MAYA, SON, TAM, VER, YUC, ZAPO,
1846	3	191213290	191234604	OSTN-AS1	OSTN antisense RNA 1	GUA, GUE, SON, TAM, VER, YUC,
1847	3	16265211	16352094	OXNAD1	oxidoreductase NAD binding domain containing 1	GUA, GUE, MAYA, SON, TEPE, VER, ZAPO,
1848	3	8741268	8769612	OXTR	oxytocin receptor	GUA, GUE, MAYA, SON, TAM, TEPE, VER, YUC, ZAC, ZAPO,
1849	3	151336842	151384752	P2RY12	purinergic receptor P2Y12	MAYA,
1850	3	151212116	151278541	P2RY14	purinergic receptor P2Y14	GUA, GUE, SON,
1851	3	189956727	190122277	P3H2	prolyl 3-hydroxylase 2	GUA, GUE, MAYA, SON, TAM, TEPE, VER, YUC, ZAC, ZAPO,
1852	3	190120963	190144845	P3H2-AS1	P3H2 antisense RNA 1	MAYA, SON, YUC, ZAC, ZAPO,
1853	3	142964057	143001089	PAQR9-AS1	PAQR9 antisense RNA 1	SON, TAM, VER,
1854	3	183826488	183884879	PARL	presenilin associated rhomboid like	GUE,
1855	3	122577649	122639046	PARP15	poly(ADP-ribose) polymerase family member 15	GUA, GUE, MAYA, SON, TEPE, VER, YUC, ZAC, ZAPO,
1856	3	122527923	122564783	PARP9	poly(ADP-ribose) polymerase family member 9	GUE, TAM, TEPE, ZAC,
1857	3	142817873	142889082	PCOLCE2	procollagen C-endopeptidase enhancer 2	GUA, GUE, MAYA, SON, TEPE, VER, YUC, ZAC,
1858	3	33798629	33869702	PDCD6IP	programmed cell death 6 interacting protein	GUA,
1859	3	123067024	123162103	PDIA5	protein disulfide isomerase family A member 5	GUA, GUE, MAYA, SON, TAM, TEPE, VER, ZAC, ZAPO,
1860	3	73382430	73624940	PDZRN3	PDZ domain containing ring finger 3	GUA, GUE, MAYA, SON, TAM, TEPE, VER, YUC, ZAC, ZAPO,
1861	3	179794957	180036936	PEX5L	peroxisomal biogenesis factor 5 like	GUA, GUE, TAM, TEPE, VER, ZAC,
1862	3	179898193	179921898	PEX5L-AS2	PEX5L antisense RNA 2	TAM,
1863	3	111732495	111976516	PHLDB2	pleckstrin homology like domain family B member 2	GUA, GUE, MAYA, SON, TAM, TEPE, VER, YUC, ZAC,
1864	3	196946355	196968832	PIGZ	phosphatidylinositol glycan anchor biosynthesis class Z	GUA, SON, VER, YUC,
1865	3	130678933	130746828	PIK3R4	phosphoinositide-3-kinase regulatory subunit 4	TEPE,
1866	3	119597884	119629810	PLA1A	phospholipase A1 member A	GUA, GUE, MAYA, SON, VER, YUC,
1867	3	155450933	155745070	PLCH1	phospholipase C eta 1	GUA, GUE, MAYA, SON, TAM, TEPE, ZAPO,
1868	3	16884954	17090605	PLCL2	phospholipase C like 2	GUE, SON, TAM, VER, ZAC,
1869	3	111674675	111727006	PLCXD2	phosphatidylinositol specific phospholipase C X domain containing 2	GUE, TAM, TEPE, VER, YUC, ZAC, ZAPO,
1870	3	111676265	111677432	PLCXD2-AS1	PLCXD2 antisense RNA 1	TEPE, ZAPO,
1871	3	171600403	171810482	PLD1	phospholipase D1	GUE, MAYA, TAM, TEPE, VER, YUC,
1872	3	146515179	146544606	PLSCR1	phospholipid scramblase 1	GUA, SON,
1873	3	146391419	146495990	PLSCR2	phospholipid scramblase 2	TEPE,
1874	3	146192334	146251104	PLSCR4	phospholipid scramblase 4	GUA, GUE, SON, TAM, YUC,
1875	3	146576554	146605345	PLSCR5	phospholipid scramblase family member 5	SON, YUC,
1876	3	126983114	127037388	PLXNA1	plexin A1	GUE, MAYA, TEPE, VER, ZAC,
1877	3	119468962	119494707	POGLUT1	protein O-glucosyltransferase 1	TAM,
1878	3	121431430	121545987	POLQ	DNA polymerase theta	SON,
1879	3	19979960	20012263	PP2D1	protein phosphatase 2C like domain containing 1	SON, YUC,
1880	3	12287367	12434343	PPARG	peroxisome proliferator activated receptor gamma	GUA, GUE, SON, TAM, VER, YUC,
1881	3	160756230	161078901	PPM1L	protein phosphatase, Mg2+/Mn2+ dependent 1L	GUA, SON, TEPE, YUC,
1882	3	64092235	64268172	PRICKLE2	prickle planar cell polarity protein 2	GUA, GUE, MAYA, SON, TAM, TEPE, VER, YUC, ZAC, ZAPO,
1883	3	64067963	64103130	PRICKLE2-AS1	PRICKLE2 antisense RNA 1	TEPE,
1884	3	64103469	64106357	PRICKLE2-AS2	PRICKLE2 antisense RNA 2	TEPE,
1885	3	64445256	64456069	PRICKLE2-DT	PRICKLE2 divergent transcript	GUE, ZAC,
1886	3	53161208	53192716	PRKCD	protein kinase C delta	GUA, SON,
1887	3	71771654	71785147	PROK2	prokineticin 2	GUA, GUE, MAYA, TEPE, VER, YUC, ZAC,
1888	3	64010550	64024006	PSMD6	proteasome 26S subunit, non-ATPase 6	ZAPO,
1889	3	64004021	64012242	PSMD6-AS2	PSMD6 antisense RNA 2	ZAPO,
1890	3	61561570	62297608	PTPRG	protein tyrosine phosphatase receptor type G	GUA, GUE, MAYA, SON, TAM, TEPE, VER, YUC, ZAC, ZAPO,
1891	3	141231824	141294923	PXYLP1	2-phosphoxylose phosphatase 1	GUA, GUE, TEPE, VER, YUC,
1892	3	191425523	191590355	PYDC2-AS1	PYDC2 antisense RNA 1	GUE, MAYA, SON, YUC, ZAC, ZAPO,
1893	3	114056736	114088421	QTRT2	queuine tRNA-ribosyltransferase accessory subunit 2	ZAC,
1894	3	133824234	133895881	RAB6B	RAB6B, member RAS oncogene family	GUA, GUE, SON, TAM, VER, YUC, ZAC,
1895	3	8877074	8963471	RAD18	RAD18 E3 ubiquitin protein ligase	MAYA, YUC, ZAPO,
1896	3	24829320	25597931	RARB	retinoic acid receptor beta	GUA, GUE, MAYA, SON, TAM, TEPE, VER, YUC, ZAC, ZAPO,
1897	3	25383104	25384926	RARB-AS1	RARB antisense RNA 1	GUE, MAYA, TEPE, ZAC,
1898	3	141487026	141615343	RASA2	RAS p21 protein activator 2	GUA, GUE, TEPE, VER, YUC, ZAC, ZAPO,
1899	3	29281070	30010394	RBMS3	RNA binding motif single stranded interacting protein 3	GUA, GUE, MAYA, SON, TAM, TEPE, VER, YUC, ZAC, ZAPO,
1900	3	29264193	29280938	RBMS3-AS3	RBMS3 antisense RNA 3	GUA, GUE, MAYA, SON, VER, YUC, ZAC,
1901	3	139517437	139539741	RBP1	retinol binding protein 1	SON, ZAC,
1902	3	101940858	101997925	RDUR	RIG-I dependent antiviral response regulator RNA	GUA, GUE, SON, TAM, TEPE, VER, YUC, ZAC, ZAPO,
1903	3	186789899	186806481	RFC4	replication factor C subunit 4	MAYA, SON, TAM, VER,
1904	3	16315844	16513698	RFTN1	raftlin, lipid raft linker 1	GUA, GUE, MAYA, SON, TAM, TEPE, VER, YUC, ZAC, ZAPO,
1905	3	129528638	129535343	RHO	rhodopsin	TAM,
1906	3	149812687	149962138	RNF13	ring finger protein 13	GUA,
1907	3	141738297	141747559	RNF7	ring finger protein 7	GUA, GUE, SON,
1908	3	78597238	79767997	ROBO1	roundabout guidance receptor 1	SON, TAM,
1909	3	75906674	77649963	ROBO2	roundabout guidance receptor 2	GUA, GUE, MAYA, SON, TAM, TEPE, VER, YUC, ZAC, ZAPO,
1910	3	125969177	125983453	ROPN1B	rhophilin associated tail protein 1B	TEPE,
1911	3	23916544	23924630	RPL15	ribosomal protein L15	TEPE,
1912	3	187120947	187139495	RPL39L	ribosomal protein L39 like	MAYA, SON,
1913	3	158110088	158545729	RSRC1	arginine and serine rich coiled-coil 1	SON,
1914	3	187197485	187201461	RTP1	receptor transporter protein 1	GUA, SON,
1915	3	187368384	187372075	RTP4	receptor transporter protein 4	GUA, MAYA, SON, ZAC,
1916	3	72374596	72446622	RYBP	RING1 and YY1 binding protein	SON,
1917	3	45689395	45745408	SACM1L	SAC1 like phosphatidylinositide phosphatase	GUA, ZAC,
1918	3	169911571	169939174	SAMD7	sterile alpha motif domain containing 7	GUA, GUE, YUC,
1919	3	159273243	159897358	SCHIP1	schwannomin interacting protein 1	GUA, GUE, MAYA, SON, TAM, TEPE, VER, YUC, ZAC, ZAPO,
1920	3	38696806	38816216	SCN10A	sodium voltage-gated channel alpha subunit 10	GUA, GUE, TAM, YUC,
1921	3	38548061	38649686	SCN5A	sodium voltage-gated channel alpha subunit 5	GUA, GUE, MAYA, SON, TAM, TEPE, VER, YUC, ZAC,
1922	3	10300930	10321111	SEC13	SEC13 homolog, nuclear pore and COPII coat complex component	GUA, GUE, MAYA, ZAC,
1923	3	169966806	169998372	SEC62	SEC62 homolog, preprotein translocation factor	ZAC,
1924	3	122909081	123028604	SEMA5B	semaphorin 5B	GUA, GUE, MAYA, SON, TEPE, VER, YUC, ZAC, ZAPO,
1925	3	196867919	196934713	SENP5	SUMO specific peptidase 5	GUA, SON, ZAC,
1926	3	167735720	167825568	SERPINI1	serpin family I member 1	VER, YUC, ZAC,
1927	3	15254352	15341379	SH3BP5	SH3 domain binding protein 5	GUA, GUE, MAYA, SON, TAM, TEPE, VER, YUC, ZAC, ZAPO,
1928	3	15254183	15264497	SH3BP5-AS1	SH3BP5 antisense RNA 1	GUA, GUE,
1929	3	72725271	72848444	SHQ1	SHQ1, H/ACA ribonucleoprotein assembly factor	SON,
1930	3	113532554	113637110	SIDT1	SID1 transmembrane family member 1	GUE, VER, YUC, ZAC,
1931	3	125082643	125212747	SLC12A8	solute carrier family 12 member 8	GUA, GUE, MAYA, SON, TAM, TEPE, VER, YUC, ZAC, ZAPO,
1932	3	121894400	121944187	SLC15A2	solute carrier family 15 member 2	SON, ZAC,
1933	3	38265811	38278756	SLC22A13	solute carrier family 22 member 13	VER,
1934	3	38278831	38318574	SLC22A14	solute carrier family 22 member 14	GUA, GUE, MAYA, SON, TAM, VER, YUC, ZAC, ZAPO,
1935	3	66133609	66378926	SLC25A26	solute carrier family 25 member 26	GUE, TAM, TEPE, VER, YUC, ZAC,
1936	3	126006356	126101519	SLC41A3	solute carrier family 41 member 3	TEPE,
1937	3	122795068	122881138	SLC49A4	solute carrier family 49 member 4	TEPE, ZAPO,
1938	3	157543311	157601093	SLC66A1LP	solute carrier family 66 member 1 like, pseudogene	GUA, GUE, MAYA, SON, TEPE, VER, YUC, ZAC, ZAPO,
1939	3	10992747	11039246	SLC6A1	solute carrier family 6 member 1	GUA, GUE, MAYA, SON, TAM, TEPE, VER, YUC, ZAC,
1940	3	11006097	11019223	SLC6A1-AS1	SLC6A1 antisense RNA 1	MAYA, SON, YUC,
1941	3	10816227	10940713	SLC6A11	solute carrier family 6 member 11	GUA, GUE, MAYA, SON, TAM, TEPE, VER,
1942	3	45755448	45796535	SLC6A20	solute carrier family 6 member 20	SON, TEPE, VER, YUC, ZAC,
1943	3	14402575	14489348	SLC6A6	solute carrier family 6 member 6	GUA, GUE, MAYA, SON, TAM, TEPE, VER, YUC, ZAC, ZAPO,
1944	3	170459547	170586074	SLC7A14	solute carrier family 7 member 14	GUA, SON, TEPE, VER, ZAC, ZAPO,
1945	3	170467284	170755204	SLC7A14-AS1	SLC7A14 antisense RNA 1	GUA, SON, TAM, TEPE, VER, ZAC, ZAPO,
1946	3	143265221	143848467	SLC9A9	solute carrier family 9 member A9	GUA, GUE, MAYA, SON, TAM, TEPE, VER, YUC, ZAC, ZAPO,
1947	3	112140897	112294215	SLC9C1	solute carrier family 9 member C1	TEPE, VER, YUC, ZAPO,
1948	3	133932700	134029924	SLCO2A1	solute carrier organic anion transporter family member 2A1	GUA, GUE, MAYA, SON, TAM, TEPE, VER, YUC, ZAC,
1949	3	57756308	57930012	SLMAP	sarcolemma associated protein	VER, ZAC,
1950	3	13618380	13618547	SNORA93	small nucleolar RNA, H/ACA box 93	TEPE,
1951	3	63652674	63665211	SNTN	sentan, cilia apical structure protein	SON,
1952	3	181056679	181742227	SOX2-OT	SOX2 overlapping transcript	GUA, ZAC,
1953	3	172889356	173141234	SPATA16	spermatogenesis associated 16	GUA, GUE, MAYA, SON, TAM, TEPE, VER, YUC, ZAC, ZAPO,
1954	3	113442717	113515155	SPICE1	spindle and centriole associated protein 1	SON,
1955	3	141051346	141148610	SPSB4	splA/ryanodine receptor domain and SOCS box containing 4	GUE, MAYA, SON, TEPE, VER, YUC, ZAC, ZAPO,
1956	3	8980590	9363026	SRGAP3	SLIT-ROBO Rho GTPase activating protein 3	GUA, GUE, MAYA, SON, TAM, TEPE, VER, YUC, ZAC, ZAPO,
1957	3	9249755	9257506	SRGAP3-AS4	SRGAP3 antisense RNA 4	GUA, GUE, MAYA, SON, TEPE, VER, YUC,
1958	3	133784022	133828573	SRPRB	SRP receptor subunit beta	GUA, GUE, SON, VER, YUC, ZAC, ZAPO,
1959	3	8619385	8681926	SSUH2	ssu-2 homolog	GUA, GUE, MAYA, SON, TEPE, VER, YUC, ZAC, ZAPO,
1960	3	98714332	98732650	ST3GAL6-AS1	ST3GAL6 antisense RNA 1	GUA, GUE, VER, ZAC,
1961	3	186930525	187078552	ST6GAL1	ST6 beta-galactoside alpha-2,6-sialyltransferase 1	GUA, GUE, MAYA, SON, TAM, TEPE, VER, YUC, ZAC, ZAPO,
1962	3	36380503	36548006	STAC	SH3 and cysteine rich domain	GUA, GUE, SON, YUC, ZAC,
1963	3	155290226	155293682	STRIT1	small transmembrane regulator of ion transport 1	SON,
1964	3	67360459	67654611	SUCLG2	succinate-CoA ligase GDP-forming subunit beta	GUA, GUE, MAYA, SON, TAM, TEPE, VER, YUC, ZAC, ZAPO,
1965	3	67654696	67947712	SUCLG2-DT	SUCLG2 divergent transcript	SON, YUC,
1966	3	151873642	151884618	SUCNR1	succinate receptor 1	TEPE,
1967	3	4034485	4467268	SUMF1	sulfatase modifying factor 1	GUA, GUE, MAYA, SON, TAM, TEPE, VER, YUC, ZAC, ZAPO,
1968	3	33150042	33218809	SUSD5	sushi domain containing 5	SON,
1969	3	63200603	63616923	SYNPR	synaptoporin	GUA, GUE, MAYA, SON, TAM, TEPE, VER, YUC, ZAC, ZAPO,
1970	3	63423595	63550050	SYNPR-AS1	SYNPR antisense RNA 1	GUA, GUE, MAYA, SON, TAM, TEPE, VER, YUC, ZAC, ZAPO,
1971	3	67991543	68545620	TAFA1	TAFA chemokine like family member 1	GUA, GUE, MAYA, SON, TAM, TEPE, VER, YUC, ZAC, ZAPO,
1972	3	68731765	68932546	TAFA4	TAFA chemokine like family member 4	GUA, GUE, MAYA, TEPE, VER, YUC, ZAC, ZAPO,
1973	3	111998921	112013884	TAGLN3	transgelin 3	GUA, GUE, MAYA, SON, TAM, TEPE, VER, ZAC, ZAPO,
1974	3	11721895	11846884	TAMM41	TAM41 mitochondrial translocator assembly and maintenance homolog	GUA, GUE, MAYA, SON, TAM, TEPE, VER, YUC, ZAC,
1975	3	56620131	56683264	TASOR	transcription activation suppressor	YUC,
1976	3	100260991	100325237	TBC1D23	TBC1 domain family member 23	MAYA,
1977	3	17157161	17742630	TBC1D5	TBC1 domain family member 5	GUA, MAYA,
1978	3	119146164	119151455	TEX55	testis expressed 55	GUA,
1979	3	133661997	133796640	TF	transferrin	GUE, MAYA, TEPE, YUC,
1980	3	30606355	30694141	TGFBR2	transforming growth factor beta receptor 2	GUA, GUE, MAYA, SON, TEPE, VER, YUC, ZAC, ZAPO,
1981	3	184371934	184379687	THPO	thrombopoietin	GUA, SON, TEPE, VER, YUC, ZAC,
1982	3	24117152	24495707	THRB	thyroid hormone receptor beta	GUA, GUE, MAYA, SON, TAM, TEPE, VER, YUC, ZAC, ZAPO,
1983	3	24151323	24189955	THRB-AS2	THRB antisense RNA 2	SON,
1984	3	114294027	114310287	TIGIT	T cell immunoreceptor with Ig and ITIM domains	GUA, VER, YUC,
1985	3	53224711	53256021	TKT	transketolase	GUE,
1986	3	149369021	149377648	TM4SF1	transmembrane 4 L six family member 1	SON, VER, YUC, ZAC,
1987	3	149318497	149333635	TM4SF18	transmembrane 4 L six family member 18	GUA, GUE, MAYA, SON, TAM, TEPE, YUC,
1988	3	149474696	149503393	TM4SF4	transmembrane 4 L six family member 4	GUE, VER,
1989	3	129647791	129893710	TMCC1	transmembrane and coiled-coil domain family 1	ZAC,
1990	3	133038390	133397774	TMEM108	transmembrane protein 108	GUA, GUE, MAYA, TAM, VER, YUC, ZAC, ZAPO,
1991	3	190428654	190449900	TMEM207	transmembrane protein 207	ZAPO,
1992	3	171843348	171859317	TMEM212	transmembrane protein 212	GUA, GUE, MAYA, SON, TAM, VER, YUC, ZAC,
1993	3	171876351	171900739	TMEM212-AS1	TMEM212 antisense RNA 1	GUE, VER, YUC,
1994	3	12733527	12769456	TMEM40	transmembrane protein 40	SON,
1995	3	194587677	194633418	TMEM44	transmembrane protein 44	GUA, GUE, MAYA, SON, TAM, TEPE, VER, YUC, ZAC,
1996	3	194584267	194590831	TMEM44-AS1	TMEM44 antisense RNA 1	GUA, GUE, MAYA, SON, TEPE, VER, YUC, ZAC,
1997	3	100492618	100577443	TMEM45A	transmembrane protein 45A	VER,
[truncated: 6,446 more rows]
