# Supplementary material for: High-density LD-based structural variations analysis in ten Native and Mestizo Mexican populations
Source: PLoS One. 2025 Sep 25;20(9):e0333193. doi: 10.1371/journal.pone.0333193 (PMC12463268; doi:10.1371/journal.pone.0333193)
Supplement: S6_Table — (XLSX) [file pone.0333193.s006.xlsx]

## Sheet: region (1)
Supporting Information 6
Table of Structural Variaton Regions
INDEX	CHROMOSOME	START POSITION	END POSITION	SIZE IN BASE PAIRS	NUMBER OF SNPS	NUMBER OF POPULATIONS	POPULATIONS
1	1	2023116	10907149	8884033	1524	10	TEPE, GUE, GUA, ZAC, ZAPO, SON, TAM, YUC, MAYA, VER
2	1	11413331	31096680	19683349	1744	10	TEPE, GUE, GUA, ZAC, ZAPO, SON, TAM, YUC, MAYA, VER
3	1	33676850	56181185	22504335	1203	9	TEPE, GUE, GUA, ZAC, ZAPO, SON, TAM, YUC, VER
4	1	56500526	67532728	11032202	1037	7	TEPE, GUE, ZAC, ZAPO, SON, TAM, GUA
5	1	67824456	76761225	8936769	76	2	TEPE, ZAPO
6	1	77085054	77098578	13524	4	1	TEPE
7	1	77654357	85743945	8089588	577	7	TEPE, GUE, ZAC, SON, YUC, MAYA, VER
8	1	86336220	88220698	1884478	266	3	GUA, TEPE, GUE
9	1	88446264	88456478	10214	3	1	MAYA
10	1	88756200	89836434	1080234	11	2	MAYA, SON
11	1	89838059	100976415	11138356	581	7	TEPE, GUE, ZAC, ZAPO, SON, YUC, MAYA
12	1	100988662	100995395	6733	3	1	YUC
13	1	101428258	151068040	49639782	1171	10	TEPE, GUE, GUA, ZAC, ZAPO, SON, TAM, YUC, MAYA, VER
14	1	151142477	154688278	3545801	161	4	GUA, MAYA, ZAC, YUC
15	1	154880141	156722847	1842706	54	4	GUA, MAYA, TEPE, ZAPO
16	1	156722960	156738623	15663	18	4	YUC, MAYA, GUE, ZAC
17	1	156832293	180841999	24009706	1480	8	TEPE, GUE, GUA, ZAC, ZAPO, TAM, YUC, MAYA
18	1	181225987	181255037	29050	19	4	GUA, TAM, YUC, SON
19	1	181375794	186484042	5108248	156	7	TEPE, YUC, ZAC, SON, TAM, GUA, MAYA
20	1	187795066	187919867	124801	82	9	TEPE, GUE, YUC, ZAC, SON, TAM, GUA, MAYA, VER
21	1	187997774	188638294	640520	510	10	TEPE, GUE, YUC, ZAC, ZAPO, SON, TAM, GUA, MAYA, VER
22	1	189037026	190447837	1410811	9	2	GUA, TEPE
23	1	190614725	213331109	22716384	2062	9	TEPE, GUE, GUA, ZAC, ZAPO, SON, YUC, MAYA, VER
24	1	213913177	219180246	5267069	453	5	TEPE, GUA, ZAPO, YUC, MAYA
25	1	219657373	229409480	9752107	901	6	GUE, GUA, SON, YUC, MAYA, VER
26	1	229871213	237406708	7535495	957	5	GUE, ZAPO, SON, YUC, MAYA
27	1	237692991	246106727	8413736	250	5	TEPE, GUE, ZAC, MAYA, VER
28	2	79910	7583011	7503101	1555	10	TEPE, GUE, YUC, ZAC, ZAPO, SON, TAM, GUA, MAYA, VER
29	2	7585383	7611247	25864	7	2	GUA, SON
30	2	7789402	14569339	6779937	633	7	TEPE, YUC, ZAPO, SON, TAM, GUA, VER
31	2	14726728	14778585	51857	21	5	GUE, ZAPO, SON, MAYA, VER
32	2	14922199	16897288	1975089	830	7	GUE, ZAC, ZAPO, SON, GUA, MAYA, VER
33	2	16897839	16925559	27720	16	2	GUA, VER
34	2	17027969	28640144	11612175	791	7	TEPE, YUC, ZAPO, SON, TAM, GUA, VER
35	2	29087489	29663009	575520	261	3	YUC, TEPE, GUA
36	2	29674090	29693875	19785	6	1	TEPE
37	2	29895292	43272120	13376828	843	7	TEPE, GUE, ZAC, ZAPO, GUA, MAYA, VER
38	2	43320123	43345554	25431	5	1	ZAPO
39	2	43575012	43620543	45531	3	1	MAYA
40	2	43727009	43954375	227366	70	3	MAYA, TEPE, ZAPO
41	2	43991991	44013792	21801	5	1	MAYA
42	2	44023393	44033240	9847	3	1	TEPE
43	2	44070006	56287835	12217829	1171	10	TEPE, GUE, GUA, ZAC, ZAPO, SON, TAM, YUC, MAYA, VER
44	2	57525195	60407023	2881828	184	7	TEPE, GUE, ZAPO, SON, TAM, MAYA, VER
45	2	61778577	61840813	62236	14	2	MAYA, GUE
46	2	62488871	80521451	18032580	1519	10	TEPE, GUE, YUC, ZAC, ZAPO, SON, TAM, GUA, MAYA, VER
47	2	81895843	83077705	1181862	48	6	GUE, ZAC, ZAPO, SON, MAYA, VER
48	2	83130083	83974519	844436	17	2	YUC, ZAC
49	2	84055143	85871773	1816630	195	8	GUE, YUC, ZAPO, SON, TAM, GUA, MAYA, VER
50	2	85914524	86007515	92991	22	2	TEPE, ZAC
51	2	86239239	88176939	1937700	96	3	GUE, ZAC, VER
52	2	96959718	96975941	16223	3	1	ZAPO
53	2	98110841	107060948	8950107	401	8	TEPE, GUE, ZAPO, SON, TAM, GUA, MAYA, VER
54	2	107410060	107445068	35008	3	1	YUC
55	2	107529116	113665846	6136730	414	9	TEPE, GUE, GUA, ZAC, ZAPO, SON, YUC, MAYA, VER
56	2	114924950	116915777	1990827	59	2	VER, ZAPO
57	2	117538345	123864527	6326182	186	5	TEPE, ZAPO, TAM, YUC, MAYA
58	2	123870919	123890625	19706	59	7	TEPE, GUE, ZAC, SON, TAM, GUA, VER
59	2	123992914	151843661	27850747	1637	10	TEPE, GUE, GUA, ZAC, ZAPO, SON, TAM, YUC, MAYA, VER
60	2	152204772	152876303	671531	29	2	GUA, MAYA
61	2	152934045	164651953	11717908	398	9	TEPE, YUC, ZAC, ZAPO, SON, TAM, GUA, MAYA, VER
62	2	165293831	174634833	9341002	640	8	TEPE, GUE, YUC, ZAPO, SON, GUA, MAYA, VER
63	2	174667800	174718258	50458	8	2	YUC, VER
64	2	175930104	175978485	48381	10	2	YUC, VER
65	2	176141719	176145072	3353	3	1	MAYA
66	2	176227005	177646460	1419455	82	7	TEPE, GUA, ZAPO, SON, YUC, MAYA, VER
67	2	178079985	178158897	78912	6	1	ZAC
68	2	178179653	178708537	528884	102	3	TAM, TEPE, ZAC
69	2	178730194	184140479	5410285	247	8	TEPE, GUE, GUA, ZAPO, SON, TAM, YUC, VER
70	2	184571991	184684040	112049	6	1	YUC
71	2	185923166	191763731	5840565	150	6	GUE, GUA, SON, TAM, YUC, MAYA
72	2	192027454	197739165	5711711	181	5	TEPE, GUE, ZAPO, SON, VER
73	2	198363252	198526871	163619	11	3	GUA, YUC, VER
74	2	198749585	213533026	14783441	1263	9	TEPE, GUE, YUC, ZAC, ZAPO, TAM, GUA, MAYA, VER
75	2	214452186	214464745	12559	3	1	GUE
76	2	214566944	226377913	11810969	2237	8	TEPE, GUE, YUC, ZAC, ZAPO, SON, GUA, VER
77	2	226517280	228505872	1988592	322	2	GUA, TEPE
78	2	228911074	230931627	2020553	67	2	TEPE, TAM
79	2	231153472	237992490	6839018	217	4	TEPE, TAM, ZAPO, SON
80	2	238098694	238979373	880679	82	2	TEPE, ZAC
81	2	239189951	239198408	8457	4	1	ZAPO
82	2	239302414	241207609	1905195	44	2	TEPE, ZAPO
83	3	41894	267992	226098	1977	8	TEPE, GUE, YUC, ZAC, ZAPO, SON, GUA, MAYA
84	3	267992	7835856	7567864	875	4	TAM, TEPE, VER, ZAPO
85	3	7836415	7861502	25087	10	1	ZAPO
86	3	7962521	8777851	815330	12	1	ZAPO
87	3	8930389	8935428	5039	8	2	MAYA, ZAPO
88	3	9042597	12280587	3237990	75	2	MAYA, ZAPO
89	3	12873941	12898197	24256	4	1	MAYA
90	3	12956873	21867553	8910680	651	7	TEPE, GUE, ZAC, ZAPO, SON, YUC, MAYA
91	3	21935799	21952475	16676	5	1	MAYA
92	3	22077711	25574204	3496493	80	6	TEPE, ZAC, ZAPO, TAM, MAYA, VER
93	3	26114594	26121049	6455	32	7	TEPE, YUC, ZAPO, SON, GUA, MAYA, VER
94	3	26423198	32994420	6571222	810	10	TEPE, GUE, YUC, ZAC, ZAPO, SON, TAM, GUA, MAYA, VER
95	3	33825283	33840616	15333	3	1	GUA
96	3	33901129	35978493	2077364	286	6	GUE, GUA, ZAC, ZAPO, TAM, YUC
97	3	36161148	36213974	52826	39	5	GUE, ZAC, TAM, YUC, VER
98	3	36378955	41077715	4698760	782	6	GUE, ZAC, TAM, YUC, MAYA, VER
99	3	41088331	41100317	11986	7	1	GUE
100	3	41254444	68418809	27164365	1456	8	TEPE, GUE, GUA, ZAPO, SON, TAM, YUC, MAYA
101	3	68640962	74755261	6114299	496	7	TEPE, GUA, ZAPO, TAM, YUC, MAYA, VER
102	3	74804512	74852110	47598	3	1	YUC
103	3	75030088	81510738	6480650	89	5	TEPE, GUA, ZAPO, YUC, MAYA
104	3	81841418	96659578	14818160	84	9	GUE, GUA, ZAC, ZAPO, SON, TAM, YUC, MAYA, VER
105	3	97121434	99266865	2145431	87	7	TEPE, YUC, ZAC, ZAPO, SON, TAM, GUA
106	3	99301896	99317036	15140	22	3	GUE, ZAC, SON
107	3	99320746	99374957	54211	3	1	TEPE
108	3	99629753	109215441	9585688	541	9	TEPE, GUE, ZAC, ZAPO, SON, TAM, YUC, MAYA, VER
109	3	109444131	109453711	9580	4	1	VER
110	3	109584013	129114251	19530238	1124	10	TEPE, GUE, YUC, ZAC, ZAPO, SON, TAM, GUA, MAYA, VER
111	3	129417019	129430750	13731	7	1	YUC
112	3	129576386	139253842	9677456	373	8	TEPE, GUE, GUA, ZAC, ZAPO, TAM, YUC, VER
113	3	139261010	139267512	6502	9	2	MAYA, ZAPO
114	3	139507826	139540593	32767	4	1	ZAC
115	3	140326393	165055519	24729126	1391	10	TEPE, GUE, GUA, ZAC, ZAPO, SON, TAM, YUC, MAYA, VER
116	3	165073693	166814765	1741072	146	5	TEPE, ZAC, ZAPO, SON, TAM
117	3	167380739	193316441	25935702	2335	10	TEPE, GUE, YUC, ZAC, ZAPO, SON, TAM, GUA, MAYA, VER
118	3	193526543	193971826	445283	146	3	GUA, ZAC, VER
119	3	194126965	194129823	2858	3	1	SON
120	3	194233798	198633381	4399583	98	2	VER, SON
121	4	490500	12729336	12238836	2520	10	TEPE, GUE, GUA, ZAC, ZAPO, SON, TAM, YUC, MAYA, VER
122	4	13397714	17858040	4460326	211	4	TAM, TEPE, VER, ZAPO
123	4	17990471	18060760	70289	12	2	GUA, TAM
124	4	18269869	25772409	7502540	783	9	TEPE, YUC, ZAC, ZAPO, SON, TAM, GUA, MAYA, VER
125	4	25965973	25981452	15479	6	2	GUA, TEPE
126	4	26050597	32221856	6171259	208	8	TEPE, GUE, YUC, ZAC, TAM, GUA, MAYA, VER
127	4	32378272	34057198	1678926	124	9	TEPE, YUC, ZAC, ZAPO, SON, TAM, GUA, MAYA, VER
128	4	34350395	41061846	6711451	869	9	GUE, GUA, ZAC, ZAPO, SON, TAM, YUC, MAYA, VER
129	4	41157169	41769390	612221	55	6	TEPE, GUE, ZAC, ZAPO, MAYA, VER
130	4	41879586	47890699	6011113	267	9	TEPE, GUE, YUC, ZAC, ZAPO, TAM, GUA, MAYA, VER
131	4	47948134	58395658	10447524	662	10	TEPE, GUE, YUC, ZAC, ZAPO, SON, TAM, GUA, MAYA, VER
132	4	58602541	59634528	1031987	3	1	ZAPO
133	4	59764783	65399593	5634810	40	4	GUA, TEPE, GUE, ZAPO
134	4	65419338	65479828	60490	19	4	GUE, MAYA, TEPE, ZAPO
135	4	65803871	82909518	17105647	812	9	TEPE, GUE, YUC, ZAPO, SON, TAM, GUA, MAYA, VER
136	4	84319616	84989480	669864	3	1	TEPE
137	4	85169668	85188007	18339	3	1	MAYA
138	4	85649824	88375963	2726139	226	6	TEPE, ZAC, ZAPO, TAM, GUA, MAYA
139	4	88933742	96683220	7749478	187	4	YUC, TEPE, ZAPO, GUA
140	4	99256882	99273866	16984	4	1	ZAC
141	4	99622807	109333363	9710556	493	9	TEPE, GUE, YUC, ZAC, ZAPO, SON, GUA, MAYA, VER
142	4	109855797	115083155	5227358	264	5	GUE, ZAC, ZAPO, SON, TAM
143	4	115621397	115651126	29729	28	4	GUA, TEPE, YUC, SON
144	4	117446779	118620612	1173833	121	5	TEPE, GUE, ZAPO, SON, GUA
145	4	118622462	118921458	298996	155	5	TEPE, GUE, ZAPO, YUC, MAYA
146	4	119116417	119235665	119248	3	1	TAM
147	4	120009486	126928942	6919456	386	7	TEPE, GUE, ZAPO, SON, TAM, MAYA, VER
148	4	127508497	134611530	7103033	98	4	TEPE, TAM, VER, SON
149	4	134687379	134697578	10199	3	1	MAYA
150	4	135171660	143659846	8488186	313	6	TEPE, ZAPO, SON, GUA, MAYA, VER
151	4	144067928	160714984	16647056	1002	10	TEPE, GUE, YUC, ZAC, ZAPO, SON, TAM, GUA, MAYA, VER
152	4	160714984	190565584	29850600	3083	10	TEPE, GUE, GUA, ZAC, ZAPO, SON, TAM, YUC, MAYA, VER
153	5	143199	21636380	21493181	3073	10	TEPE, GUE, GUA, ZAC, ZAPO, SON, TAM, YUC, MAYA, VER
154	5	21879791	21926009	46218	28	3	TEPE, MAYA, GUE
155	5	22682205	41286478	18604273	1135	8	TEPE, GUE, ZAC, ZAPO, SON, TAM, MAYA, VER
156	5	42597956	51354667	8756711	423	7	TEPE, GUE, ZAC, SON, TAM, YUC, MAYA
157	5	51596191	51608341	12150	4	1	MAYA
158	5	51724287	58781629	7057342	1008	8	TEPE, ZAC, ZAPO, SON, TAM, YUC, MAYA, VER
159	5	59237228	63246385	4009157	25	2	MAYA, ZAC
160	5	63828863	64824137	995274	100	3	YUC, TAM, ZAC
161	5	64833838	64874514	40676	13	3	GUA, TEPE, MAYA
162	5	64898568	64940385	41817	7	1	TAM
163	5	65116752	71771060	6654308	614	5	TEPE, YUC, TAM, GUA, MAYA
164	5	72447533	102097024	29649491	694	9	TEPE, YUC, ZAC, ZAPO, SON, TAM, GUA, MAYA, VER
165	5	102104449	102146693	42244	6	1	GUA
166	5	102332964	103103615	770651	305	9	TEPE, YUC, ZAC, ZAPO, SON, TAM, GUA, MAYA, VER
167	5	103114046	103122032	7986	6	1	TEPE
168	5	103210140	110889098	7678958	425	9	TEPE, GUE, ZAC, ZAPO, SON, TAM, GUA, MAYA, VER
169	5	111253229	111553768	300539	9	2	GUA, ZAPO
170	5	111588276	112364487	776211	11	3	TEPE, MAYA, ZAPO
171	5	112406735	128721357	16314622	832	9	TEPE, GUE, ZAC, ZAPO, SON, TAM, GUA, MAYA, VER
172	5	128923184	129018605	95421	11	2	YUC, ZAPO
173	5	131558310	134627682	3069372	710	6	YUC, ZAC, ZAPO, SON, GUA, MAYA
174	5	134705826	134733493	27667	6	1	TEPE
175	5	134811745	142231991	7420246	379	8	TEPE, GUE, ZAC, ZAPO, SON, YUC, MAYA, VER
176	5	142257316	142271912	14596	12	3	TEPE, TAM, GUE
177	5	142379050	145323414	2944364	118	6	TEPE, GUE, ZAPO, SON, TAM, MAYA
178	5	145336235	145373557	37322	3	1	ZAC
179	5	145691041	145900463	209422	73	3	ZAC, VER, SON
180	5	145918691	145934147	15456	3	1	YUC
181	5	146040517	150603898	4563381	798	8	TEPE, GUE, ZAPO, SON, TAM, YUC, MAYA, VER
182	5	150631968	151361333	729365	32	2	YUC, TEPE
183	5	151630108	151648453	18345	3	1	ZAPO
184	5	151943525	151991698	48173	4	1	ZAPO
185	5	152471658	153043995	572337	20	3	TEPE, ZAPO, SON
186	5	153235936	153244421	8485	3	1	TEPE
187	5	153540472	154742056	1201584	46	5	TEPE, ZAC, SON, MAYA, VER
188	5	154758389	155226117	467728	71	5	TEPE, ZAC, ZAPO, MAYA, VER
189	5	155304317	157514666	2210349	503	6	TEPE, SON, TAM, YUC, MAYA, VER
190	5	157525792	157865257	339465	8	2	ZAC, ZAPO
191	5	157985228	180427946	22442718	1808	7	TEPE, ZAC, ZAPO, TAM, YUC, MAYA, VER
192	6	128917	26485525	26356608	3962	10	TEPE, GUE, YUC, ZAC, ZAPO, SON, TAM, GUA, MAYA, VER
193	6	27440277	27464881	24604	12	3	YUC, TAM, GUA
194	6	27571663	40127289	12555626	987	9	TEPE, GUE, GUA, ZAC, ZAPO, SON, TAM, YUC, MAYA
195	6	40342495	48090276	7747781	558	9	TEPE, GUE, GUA, ZAC, ZAPO, SON, TAM, YUC, MAYA
196	6	48090276	50218925	2128649	89	7	TEPE, GUE, ZAPO, SON, TAM, MAYA, VER
197	6	51034023	63894599	12860576	358	9	TEPE, GUE, YUC, ZAC, ZAPO, SON, TAM, GUA, MAYA
198	6	63944147	63953716	9569	11	2	GUE, SON
199	6	64909108	64974391	65283	115	8	TEPE, GUE, ZAC, ZAPO, TAM, GUA, MAYA, VER
200	6	65298588	76198313	10899725	508	9	TEPE, GUE, ZAC, ZAPO, SON, TAM, GUA, MAYA, VER
201	6	76198313	82069555	5871242	190	6	TEPE, GUE, ZAPO, SON, YUC, MAYA
202	6	82077709	82354524	276815	18	4	YUC, GUE, ZAC, SON
203	6	82412615	88020407	5607792	323	8	TEPE, GUE, GUA, ZAC, SON, YUC, MAYA, VER
204	6	88022247	88115394	93147	4	1	GUE
205	6	88543052	94768435	6225383	707	8	TEPE, GUE, YUC, ZAPO, SON, TAM, GUA, MAYA
206	6	95102599	96688399	1585800	154	4	TEPE, GUE, ZAPO, SON
207	6	96914098	96941386	27288	3	1	ZAPO
208	6	97190372	102736508	5546136	250	4	ZAPO, ZAC, VER, SON
209	6	103588781	108388406	4799625	124	4	MAYA, TEPE, ZAPO, SON
210	6	109127327	112717417	3590090	92	5	TEPE, ZAPO, SON, MAYA, VER
211	6	113545488	114079343	533855	44	4	TEPE, MAYA, ZAC, ZAPO
212	6	114136198	114872071	735873	3	1	MAYA
213	6	116137208	117947071	1809863	18	3	MAYA, TEPE, SON
214	6	119134648	125755668	6621020	356	9	TEPE, GUE, YUC, ZAC, ZAPO, SON, GUA, MAYA, VER
215	6	126021717	126036833	15116	29	6	TEPE, GUE, ZAC, TAM, MAYA, VER
216	6	126038360	126064295	25935	3	1	ZAPO
217	6	126223649	130532296	4308647	285	9	TEPE, GUE, YUC, ZAC, ZAPO, TAM, GUA, MAYA, VER
218	6	130596370	130721658	125288	38	4	GUA, GUE, VER, SON
219	6	130812818	133121174	2308356	270	6	TEPE, GUE, ZAC, ZAPO, SON, GUA
220	6	133168643	133213644	45001	66	5	TEPE, ZAC, ZAPO, MAYA, VER
221	6	133298372	135170551	1872179	699	7	TEPE, GUE, ZAC, ZAPO, YUC, MAYA, VER
222	6	135279379	135323488	44109	7	2	ZAPO, SON
223	6	136160513	138673744	2513231	363	5	GUE, ZAPO, SON, YUC, VER
224	6	139085828	143879508	4793680	169	2	YUC, ZAPO
225	6	143913383	143946187	32804	8	1	ZAPO
226	6	144062593	145361333	1298740	19	3	GUA, ZAPO, SON
227	6	145361333	146721019	1359686	462	5	GUE, ZAPO, SON, TAM, GUA
228	6	147182462	147244299	61837	8	1	TEPE
229	6	147779839	159872442	12092603	1131	8	TEPE, GUE, YUC, ZAPO, SON, GUA, MAYA, VER
230	6	160251644	169449818	9198174	982	6	TEPE, GUE, YUC, GUA, MAYA, VER
231	6	169637287	169692030	54743	18	2	TEPE, ZAPO
232	6	169908215	170359373	451158	36	6	TEPE, GUE, ZAPO, GUA, MAYA, VER
233	7	159284	13052550	12893266	3344	10	TEPE, GUE, GUA, ZAC, ZAPO, SON, TAM, YUC, MAYA, VER
234	7	13052842	13178020	125178	22	2	TEPE, ZAPO
235	7	13205021	19808270	6603249	192	3	TEPE, MAYA, ZAPO
236	7	19810322	19874346	64024	13	2	TEPE, ZAPO
237	7	20046954	39328342	19281388	1280	7	TEPE, GUE, ZAPO, TAM, YUC, MAYA, VER
238	7	39389320	39439194	49874	27	3	MAYA, TEPE, ZAPO
239	7	40738120	83537669	42799549	1433	9	TEPE, GUE, ZAC, ZAPO, SON, TAM, YUC, MAYA, VER
240	7	84281078	84291612	10534	4	1	MAYA
241	7	84881490	120997261	36115771	978	9	TEPE, GUE, YUC, ZAPO, SON, TAM, GUA, MAYA, VER
242	7	120997261	123942555	2945294	48	6	TEPE, ZAC, SON, GUA, MAYA, VER
243	7	124230141	124372070	141929	68	6	ZAC, ZAPO, TAM, YUC, MAYA, VER
244	7	124387082	124418075	30993	3	1	TEPE
245	7	124706209	144315631	19609422	2059	10	TEPE, GUE, YUC, ZAC, ZAPO, SON, TAM, GUA, MAYA, VER
246	7	145332649	158321830	12989181	741	6	TEPE, ZAC, ZAPO, SON, MAYA, VER
247	8	190422	10747314	10556892	2558	10	TEPE, GUE, GUA, ZAC, ZAPO, SON, TAM, YUC, MAYA, VER
248	8	11101679	21819953	10718274	568	4	TEPE, GUE, ZAC, ZAPO
249	8	21829446	21854375	24929	3	1	ZAC
250	8	22044460	27633311	5588851	415	7	GUE, YUC, ZAC, ZAPO, SON, GUA, MAYA
251	8	27645946	27684805	38859	16	3	TEPE, GUE, ZAC
252	8	27808405	30005683	2197278	103	4	TEPE, GUE, ZAC, ZAPO
253	8	31181669	34100540	2918871	89	4	GUE, VER, ZAPO, SON
254	8	34676955	35461026	784071	142	8	TEPE, GUE, YUC, ZAC, SON, TAM, GUA, MAYA
255	8	35648583	49209870	13561287	161	6	TEPE, GUA, ZAC, TAM, YUC, MAYA
256	8	50232651	50915020	682369	21	5	TEPE, ZAC, ZAPO, SON, GUA
257	8	51048923	57974183	6925260	253	9	TEPE, GUA, ZAC, ZAPO, SON, TAM, YUC, MAYA, VER
258	8	58148835	58259080	110245	149	10	TEPE, GUE, YUC, ZAC, ZAPO, SON, TAM, GUA, MAYA, VER
259	8	58428893	61275148	2846255	321	9	TEPE, GUE, YUC, ZAC, ZAPO, SON, TAM, GUA, MAYA
260	8	61614600	61651378	36778	6	2	MAYA, SON
261	8	61722899	62099853	376954	364	7	GUE, ZAC, SON, TAM, GUA, MAYA, VER
262	8	62130234	62263205	132971	3	1	ZAPO
263	8	62852569	83806387	20953818	645	9	TEPE, GUE, ZAC, ZAPO, SON, TAM, YUC, MAYA, VER
264	8	84251934	85912084	1660150	34	5	GUE, ZAC, SON, TAM, GUA
265	8	85928307	86578680	650373	10	2	ZAC, ZAPO
266	8	87170745	87916057	745312	18	3	GUA, MAYA, ZAC
267	8	87922048	89414303	1492255	28	5	TEPE, GUE, ZAPO, GUA, MAYA
268	8	89888879	90216613	327734	24	6	TEPE, GUE, ZAC, ZAPO, YUC, MAYA
269	8	90232142	90255559	23417	3	1	VER
270	8	90616095	91258425	642330	291	9	TEPE, GUE, YUC, ZAC, ZAPO, SON, TAM, GUA, VER
271	8	91820326	91901615	81289	32	4	TEPE, GUE, VER, ZAPO
272	8	92885602	94460822	1575220	164	5	TEPE, GUE, ZAPO, SON, MAYA
273	8	94937455	97421712	2484257	377	5	GUE, SON, GUA, MAYA, VER
274	8	97555386	110170951	12615565	432	9	TEPE, GUA, ZAC, ZAPO, SON, TAM, YUC, MAYA, VER
275	8	110184852	110192225	7373	3	1	SON
276	8	110192225	110195446	3221	3	1	GUE
277	8	110241321	110247681	6360	3	1	TEPE
278	8	110480514	114746386	4265872	261	8	TEPE, GUE, ZAC, ZAPO, TAM, GUA, MAYA, VER
279	8	114840998	115932676	1091678	112	6	GUA, ZAPO, SON, TAM, YUC, MAYA
280	8	116265903	120655592	4389689	90	6	GUA, ZAC, ZAPO, SON, YUC, MAYA
281	8	120655592	121247293	591701	109	4	YUC, MAYA, ZAC, SON
282	8	121247953	121401972	154019	4	1	YUC
283	8	121489943	121516434	26491	3	1	ZAC
284	8	121590379	143296675	21706296	2368	10	TEPE, GUE, GUA, ZAC, ZAPO, SON, TAM, YUC, MAYA, VER
285	8	143884959	146002506	2117547	10	3	YUC, GUA, SON
286	8	146171749	146189245	17496	4	1	TEPE
287	9	241278	6209845	5968567	1848	10	TEPE, GUE, YUC, ZAC, ZAPO, SON, TAM, GUA, MAYA, VER
288	9	6525057	16976789	10451732	822	7	TEPE, ZAPO, SON, TAM, GUA, MAYA, VER
289	9	17309339	17363070	53731	16	2	VER, SON
290	9	17444799	23068402	5623603	600	8	TEPE, GUE, ZAC, ZAPO, SON, TAM, MAYA, VER
291	9	23547227	70552216	47004989	691	6	YUC, ZAC, ZAPO, SON, GUA, MAYA
292	9	70670116	70673848	3732	3	1	SON
293	9	71028859	88789453	17760594	1430	10	TEPE, GUE, YUC, ZAC, ZAPO, SON, TAM, GUA, MAYA, VER
294	9	88859825	88873853	14028	17	4	GUA, GUE, TEPE, MAYA
295	9	88910849	88962233	51384	10	2	YUC, SON
296	9	89034727	93575839	4541112	382	8	TEPE, GUE, YUC, ZAPO, SON, GUA, MAYA, VER
297	9	94241361	94286654	45293	4	1	SON
298	9	94714434	101001331	6286897	238	6	TEPE, YUC, ZAPO, SON, GUA, MAYA
299	9	102465159	105940860	3475701	107	6	TEPE, GUE, ZAPO, SON, YUC, MAYA
300	9	106199885	106220507	20622	8	2	YUC, ZAC
301	9	106340433	121821370	15480937	1437	10	TEPE, GUE, GUA, ZAC, ZAPO, SON, TAM, YUC, MAYA, VER
302	9	121927838	121934621	6783	9	2	TEPE, ZAPO
303	9	122153296	133675817	11522521	790	9	TEPE, GUE, ZAC, ZAPO, SON, TAM, YUC, MAYA, VER
304	9	133844101	133853274	9173	7	2	ZAPO, SON
305	9	133983384	138017087	4033703	501	7	GUE, ZAC, ZAPO, SON, TAM, GUA, VER
306	9	139998437	140015062	16625	3	1	ZAPO
307	10	214961	3510151	3295190	2140	10	TEPE, GUE, YUC, ZAC, ZAPO, SON, TAM, GUA, MAYA, VER
308	10	3691654	15368599	11676945	521	5	TEPE, ZAPO, YUC, MAYA, VER
309	10	15373437	15477165	103728	9	1	TEPE
310	10	15546943	15555488	8545	4	1	MAYA
311	10	15557286	16083954	526668	166	5	TEPE, ZAC, ZAPO, MAYA, VER
312	10	16319348	23436164	7116816	341	6	GUE, GUA, ZAC, TAM, YUC, VER
313	10	23900080	23904363	4283	45	5	GUE, ZAC, TAM, YUC, MAYA
314	10	24041147	24084471	43324	17	1	SON
315	10	24172039	25656479	1484440	741	10	TEPE, GUE, YUC, ZAC, ZAPO, SON, TAM, GUA, MAYA, VER
316	10	25656479	28342849	2686370	80	3	MAYA, TEPE, ZAPO
317	10	28457834	34196839	5739005	342	8	TEPE, YUC, ZAC, ZAPO, SON, TAM, GUA, MAYA
318	10	34942339	35084734	142395	45	5	TEPE, ZAPO, SON, TAM, VER
319	10	35216159	59096648	23880489	721	9	TEPE, GUA, ZAC, ZAPO, SON, TAM, YUC, MAYA, VER
320	10	59352070	59821152	469082	14	3	TEPE, GUE, ZAC
321	10	59935410	59941993	6583	30	4	YUC, MAYA, GUE, SON
322	10	60181765	60270608	88843	34	2	VER, SON
323	10	60334520	61611256	1276736	330	8	TEPE, GUE, GUA, ZAC, SON, TAM, YUC, MAYA
324	10	61678714	61715704	36990	4	1	MAYA
325	10	61931788	63488089	1556301	12	2	TEPE, MAYA
326	10	63755707	63820261	64554	19	2	MAYA, ZAPO
327	10	63865784	73350388	9484604	1003	9	TEPE, GUE, GUA, ZAC, ZAPO, SON, YUC, MAYA, VER
328	10	73410619	77225497	3814878	362	5	ZAPO, SON, YUC, MAYA, VER
329	10	77321920	82551194	5229274	393	4	YUC, TEPE, GUE, SON
330	10	83110797	85253762	2142965	63	3	MAYA, TEPE, ZAPO
331	10	85385062	87285190	1900128	37	2	GUA, MAYA
332	10	87427975	87478860	50885	7	2	TEPE, ZAPO
333	10	87596597	92068677	4472080	474	8	TEPE, GUE, ZAC, ZAPO, SON, GUA, MAYA, VER
334	10	92850261	94835536	1985275	3	1	MAYA
335	10	94910084	94926318	16234	5	1	MAYA
336	10	95013916	97974301	2960385	94	3	YUC, TEPE, MAYA
337	10	98198851	100090493	1891642	48	4	TEPE, MAYA, TAM, ZAPO
338	10	100235082	100967599	732517	21	3	GUA, ZAPO, SON
339	10	101041802	102986352	1944550	139	9	TEPE, GUE, YUC, ZAC, ZAPO, SON, GUA, MAYA, VER
340	10	104213618	104307182	93564	32	7	GUE, YUC, ZAC, SON, TAM, GUA, VER
341	10	104573922	117720577	13146655	1893	10	TEPE, GUE, GUA, ZAC, ZAPO, SON, TAM, YUC, MAYA, VER
342	10	117725409	117732495	7086	7	2	MAYA, GUE
343	10	117834642	134134009	16299367	1309	6	GUE, ZAPO, TAM, YUC, MAYA, VER
344	11	211584	3863316	3651732	657	10	TEPE, GUE, GUA, ZAC, ZAPO, SON, TAM, YUC, MAYA, VER
345	11	4352761	8305250	3952489	967	10	TEPE, GUE, YUC, ZAC, ZAPO, SON, TAM, GUA, MAYA, VER
346	11	8708216	8744744	36528	11	2	TEPE, TAM
347	11	9012546	9086723	74177	178	3	MAYA, TAM, SON
348	11	9660453	10177298	516845	8	1	TEPE
349	11	10326996	17705604	7378608	1207	8	TEPE, GUE, GUA, ZAPO, SON, YUC, MAYA, VER
350	11	18054057	22340742	4286685	128	2	TEPE, SON
351	11	22347995	22368441	20446	3	1	SON
352	11	22426056	23231513	805457	67	3	MAYA, GUE, SON
353	11	23244900	28639810	5394910	272	6	GUA, ZAPO, SON, TAM, YUC, MAYA
354	11	28639810	30570401	1930591	152	5	ZAPO, SON, TAM, YUC, MAYA
355	11	30796211	30817156	20945	6	2	YUC, ZAPO
356	11	31757450	32011861	254411	213	4	YUC, GUE, ZAC, ZAPO
357	11	32011861	32229746	217885	14	2	MAYA, TEPE
358	11	32332245	32383280	51035	25	3	TEPE, MAYA, ZAPO
359	11	33332671	34623426	1290755	56	3	MAYA, TEPE, ZAPO
360	11	34778524	34891228	112704	82	4	GUE, MAYA, TEPE, ZAPO
361	11	35011835	37907498	2895663	163	5	TEPE, GUE, ZAC, ZAPO, MAYA
362	11	37907498	39682967	1775469	33	4	VER, ZAC, ZAPO, SON
363	11	39703507	39766640	63133	3	1	GUE
364	11	39766640	39884878	118238	7	1	SON
365	11	40031169	78208368	38177199	1429	10	TEPE, GUE, GUA, ZAC, ZAPO, SON, TAM, YUC, MAYA, VER
366	11	78210854	78222999	12145	3	1	SON
367	11	78306794	82974740	4667946	209	6	TEPE, ZAPO, SON, YUC, MAYA, VER
368	11	82974740	91849501	8874761	471	10	TEPE, GUE, YUC, ZAC, ZAPO, SON, TAM, GUA, MAYA, VER
369	11	91953156	96082930	4129774	510	9	TEPE, GUE, YUC, ZAC, SON, TAM, GUA, MAYA, VER
370	11	96086736	96092983	6247	3	1	GUE
371	11	96108514	96135671	27157	16	3	MAYA, TEPE, ZAPO
372	11	96162242	96176167	13925	5	1	SON
373	11	96229530	101105307	4875777	275	6	TEPE, GUE, ZAC, ZAPO, SON, MAYA
374	11	101432254	101448758	16504	3	1	YUC
375	11	101795811	104362276	2566465	128	7	TEPE, GUE, ZAC, ZAPO, YUC, MAYA, VER
376	11	105444661	105488350	43689	34	4	YUC, TEPE, MAYA, SON
377	11	105719918	120979235	15259317	1662	10	TEPE, GUE, GUA, ZAC, ZAPO, SON, TAM, YUC, MAYA, VER
378	11	121067926	121080068	12142	10	3	GUA, TAM, VER
379	11	121207450	134317533	13110083	1630	9	TEPE, GUE, GUA, ZAC, ZAPO, SON, TAM, YUC, VER
380	12	78147	19968402	19890255	2293	10	TEPE, GUE, YUC, ZAC, ZAPO, SON, TAM, GUA, MAYA, VER
381	12	19980066	20006687	26621	11	2	YUC, TEPE
382	12	20046779	20061975	15196	5	1	MAYA
383	12	20131592	32916879	12785287	746	9	TEPE, GUA, ZAC, ZAPO, SON, TAM, YUC, MAYA, VER
384	12	33295980	37597892	4301912	13	3	TAM, TEPE, ZAPO
385	12	37817733	44890824	7073091	284	9	TEPE, GUE, GUA, ZAC, ZAPO, TAM, YUC, MAYA, VER
386	12	44997577	45045284	47707	23	6	TEPE, ZAC, ZAPO, TAM, YUC, MAYA
387	12	45453341	68667434	23214093	1491	10	TEPE, GUE, GUA, ZAC, ZAPO, SON, TAM, YUC, MAYA, VER
388	12	69110255	82036463	12926208	234	7	GUE, GUA, ZAPO, SON, TAM, YUC, MAYA
389	12	82515610	82552914	37304	7	2	GUA, YUC
390	12	82552914	83389184	836270	444	4	YUC, MAYA, ZAC, VER
391	12	83591945	86745113	3153168	17	3	GUA, GUE, VER
392	12	87959308	98563287	10603979	1040	9	TEPE, GUE, ZAC, ZAPO, SON, TAM, GUA, MAYA, VER
393	12	99456506	120085691	20629185	1767	8	TEPE, GUE, ZAC, ZAPO, SON, TAM, GUA, VER
394	12	122713784	122725974	12190	8	2	YUC, TAM
395	12	122885054	131813108	8928054	1101	7	TEPE, YUC, ZAC, ZAPO, TAM, GUA, MAYA
396	13	18441915	18999964	558049	502	4	MAYA, GUE, TAM, SON
397	13	19574866	28062946	8488080	1532	8	TEPE, YUC, ZAC, ZAPO, TAM, GUA, MAYA, VER
398	13	28711633	33406222	4694589	134	2	MAYA, ZAPO
399	13	33575124	38423264	4848140	548	8	TEPE, GUE, YUC, SON, TAM, GUA, MAYA, VER
400	13	38727413	58791375	20063962	1070	9	TEPE, GUE, YUC, ZAC, ZAPO, SON, TAM, GUA, MAYA
401	13	59174229	59212412	38183	6	1	GUA
402	13	59708795	74567520	14858725	853	9	TEPE, YUC, ZAC, ZAPO, SON, TAM, GUA, MAYA, VER
403	13	74697839	81779410	7081571	316	7	TEPE, GUE, ZAPO, TAM, GUA, MAYA, VER
404	13	81899127	81933067	33940	9	1	TAM
405	13	82310564	84496987	2186423	41	5	TEPE, ZAPO, TAM, GUA, MAYA
406	13	84496987	85950706	1453719	297	3	GUA, MAYA, ZAC
407	13	86834119	89360223	2526104	284	7	TEPE, GUE, ZAC, ZAPO, SON, YUC, MAYA
408	13	89601785	113908069	24306284	2323	10	TEPE, GUE, GUA, ZAC, ZAPO, SON, TAM, YUC, MAYA, VER
409	14	19502884	39309123	19806239	2030	10	TEPE, GUE, YUC, ZAC, ZAPO, SON, TAM, GUA, MAYA, VER
410	14	39611231	39678075	66844	8	2	ZAC, VER
411	14	39858889	42393506	2534617	98	8	TEPE, GUE, ZAC, ZAPO, SON, GUA, MAYA, VER
412	14	43609840	58959453	15349613	1126	10	TEPE, GUE, GUA, ZAC, ZAPO, SON, TAM, YUC, MAYA, VER
413	14	59004755	59047825	43070	17	2	MAYA, VER
414	14	59756928	61721973	1965045	167	6	TEPE, ZAC, ZAPO, SON, MAYA, VER
415	14	61721973	65462151	3740178	259	4	MAYA, VER, ZAPO, SON
416	14	65688807	65907497	218690	9	2	YUC, TAM
417	14	66990924	79365512	12374588	873	9	TEPE, GUE, GUA, ZAC, ZAPO, SON, TAM, YUC, MAYA
418	14	79484830	80439264	954434	278	4	GUA, MAYA, ZAPO, SON
419	14	80485906	81453832	967926	35	3	TEPE, ZAC, ZAPO
420	14	81628458	104072725	22444267	1444	9	TEPE, GUA, ZAC, ZAPO, SON, TAM, YUC, MAYA, VER
421	15	20405438	31886005	11480567	1387	10	TEPE, GUE, YUC, ZAC, ZAPO, SON, TAM, GUA, MAYA, VER
422	15	32005506	32021107	15601	3	1	MAYA
423	15	32734717	37299593	4564876	79	3	MAYA, TAM, ZAPO
424	15	38041447	38627849	586402	10	2	MAYA, ZAPO
425	15	39930204	40114848	184644	56	4	TAM, MAYA, ZAC, ZAPO
426	15	40120773	43827749	3706976	107	6	ZAC, ZAPO, SON, GUA, MAYA, VER
427	15	44429821	45920576	1490755	43	3	TEPE, MAYA, ZAPO
428	15	46488520	46540437	51917	12	2	GUE, ZAPO
429	15	46540437	46558711	18274	8	2	GUA, VER
430	15	46726473	49447122	2720649	91	7	GUE, YUC, ZAPO, SON, GUA, MAYA, VER
431	15	49660465	49962968	302503	21	4	GUA, GUE, VER, SON
432	15	50239176	75740933	25501757	1658	10	TEPE, GUE, GUA, ZAC, ZAPO, SON, TAM, YUC, MAYA, VER
433	15	75773323	83253733	7480410	554	8	TEPE, GUE, YUC, ZAC, ZAPO, TAM, GUA, MAYA
434	15	84364153	86169088	1804935	97	5	TEPE, ZAC, ZAPO, GUA, MAYA
435	15	86257093	86300189	43096	5	1	ZAPO
436	15	86519246	99897878	13378632	1193	7	TEPE, YUC, ZAC, ZAPO, GUA, MAYA, VER
437	16	259512	4185910	3926398	312	10	TEPE, GUE, GUA, ZAC, ZAPO, SON, TAM, YUC, MAYA, VER
438	16	4402620	4651738	249118	6	2	MAYA, TEPE
439	16	4868340	10248642	5380302	483	8	TEPE, GUE, YUC, ZAC, ZAPO, GUA, MAYA, VER
440	16	10496762	13608875	3112113	315	6	TEPE, GUE, ZAC, ZAPO, GUA, MAYA
441	16	13709880	25370944	11661064	491	9	TEPE, YUC, ZAC, ZAPO, SON, TAM, GUA, MAYA, VER
442	16	25375584	25397686	22102	3	1	MAYA
443	16	25484728	27281681	1796953	253	6	TEPE, ZAPO, SON, TAM, GUA, MAYA
444	16	27848920	51234344	23385424	112	5	YUC, ZAPO, TAM, GUA, MAYA
445	16	51351022	51369367	18345	3	1	MAYA
446	16	51434112	64956434	13522322	530	10	TEPE, GUE, GUA, ZAC, ZAPO, SON, TAM, YUC, MAYA, VER
447	16	65171509	67289958	2118449	24	5	GUE, SON, TAM, YUC, MAYA
448	16	68089918	80523696	12433778	1246	10	TEPE, GUE, YUC, ZAC, ZAPO, SON, TAM, GUA, MAYA, VER
449	16	80739083	80745674	6591	5	1	GUA
450	16	80839592	86393405	5553813	123	2	GUA, GUE
451	17	43474	4561847	4518373	1209	10	TEPE, GUE, GUA, ZAC, ZAPO, SON, TAM, YUC, MAYA, VER
452	17	5364766	5376987	12221	3	1	TEPE
453	17	5488104	22591207	17103103	868	6	TEPE, ZAC, ZAPO, TAM, YUC, MAYA
454	17	22607779	22613311	5532	6	2	YUC, TEPE
455	17	22802254	47687556	24885302	652	8	TEPE, GUE, ZAC, ZAPO, SON, YUC, MAYA, VER
456	17	47805685	48166395	360710	89	8	TEPE, YUC, ZAC, ZAPO, SON, TAM, GUA, VER
457	17	48293665	51706322	3412657	470	9	TEPE, GUE, GUA, ZAC, ZAPO, SON, TAM, YUC, VER
458	17	51804675	51838559	33884	8	2	MAYA, ZAPO
459	17	52051590	68284502	16232912	1124	8	TEPE, GUE, GUA, ZAC, ZAPO, YUC, MAYA, VER
460	17	68417046	76581510	8164464	373	4	YUC, TEPE, ZAC, SON
461	18	277648	24479614	24201966	2535	10	TEPE, GUE, GUA, ZAC, ZAPO, SON, TAM, YUC, MAYA, VER
462	18	24827212	24833678	6466	10	3	GUA, TEPE, GUE
463	18	25390077	28517490	3127413	163	8	TEPE, GUE, YUC, ZAC, SON, GUA, MAYA, VER
464	18	28523015	28528275	5260	9	2	GUA, ZAC
465	18	29460378	29888008	427630	247	5	TEPE, GUE, ZAC, TAM, VER
466	18	30659593	33390344	2730751	88	5	TEPE, GUE, ZAPO, GUA, MAYA
467	18	33822008	39399215	5577207	370	8	TEPE, GUE, GUA, ZAPO, SON, YUC, MAYA, VER
468	18	39399215	45738865	6339650	300	5	TEPE, GUE, SON, YUC, MAYA
469	18	46214551	48611793	2397242	224	7	TEPE, ZAPO, SON, TAM, YUC, MAYA, VER
470	18	48615582	48627805	12223	6	1	SON
471	18	48820188	49191380	371192	11	3	YUC, ZAC, SON
472	18	49370830	60430591	11059761	843	10	TEPE, GUE, GUA, ZAC, ZAPO, SON, TAM, YUC, MAYA, VER
473	18	60542933	60573270	30337	27	3	YUC, MAYA, ZAPO
474	18	60686325	61765505	1079180	84	4	YUC, MAYA, VER, ZAPO
475	18	61823068	61842473	19405	17	2	ZAC, SON
476	18	62099758	64773253	2673495	79	3	YUC, ZAC, SON
477	18	64792162	64812093	19931	42	5	ZAC, TAM, GUA, MAYA, VER
478	18	64943615	74708523	9764908	1383	10	TEPE, GUE, GUA, ZAC, ZAPO, SON, TAM, YUC, MAYA, VER
479	19	217034	19653250	19436216	820	10	TEPE, GUE, GUA, ZAC, ZAPO, SON, TAM, YUC, MAYA, VER
480	19	22444276	62514181	40069905	1354	10	TEPE, GUE, YUC, ZAC, ZAPO, SON, TAM, GUA, MAYA, VER
481	20	16749	12384775	12368026	2067	10	TEPE, GUE, GUA, ZAC, ZAPO, SON, TAM, YUC, MAYA, VER
482	20	12438023	12454644	16621	5	1	TEPE
483	20	12580043	19027293	6447250	227	3	YUC, TEPE, ZAC
484	20	19208326	20326932	1118606	104	5	TEPE, GUE, ZAPO, SON, VER
485	20	20798035	23013342	2215307	175	9	TEPE, GUE, GUA, ZAC, ZAPO, SON, YUC, MAYA, VER
486	20	23750092	24005282	255190	3	1	MAYA
487	20	24083124	24113244	30120	13	3	YUC, MAYA, TEPE
488	20	24423213	36769888	12346675	142	9	TEPE, GUE, GUA, ZAPO, SON, TAM, YUC, MAYA, VER
489	20	36967783	37020256	52473	13	4	GUA, YUC, VER, SON
490	20	37278891	41625497	4346606	363	10	TEPE, GUE, YUC, ZAC, ZAPO, SON, TAM, GUA, MAYA, VER
491	20	41636651	41676114	39463	12	2	TEPE, SON
492	20	41789167	43644937	1855770	689	9	TEPE, GUE, GUA, ZAC, SON, TAM, YUC, MAYA, VER
493	20	44172563	48363773	4191210	115	4	TAM, GUE, ZAPO, SON
494	20	48671834	52252229	3580395	615	7	TEPE, GUE, ZAC, SON, TAM, MAYA, VER
495	20	52688222	61115331	8427109	550	7	TEPE, YUC, ZAPO, SON, TAM, GUA, MAYA
496	21	14334702	19323442	4988740	821	10	TEPE, GUE, GUA, ZAC, ZAPO, SON, TAM, YUC, MAYA, VER
497	21	19881063	31138124	11257061	743	9	TEPE, GUE, ZAC, ZAPO, SON, TAM, GUA, MAYA, VER
498	21	31164645	46367207	15202562	1239	9	TEPE, GUE, ZAC, ZAPO, SON, TAM, YUC, MAYA, VER
499	22	15645194	41018668	25373474	1466	10	TEPE, GUE, YUC, ZAC, ZAPO, SON, TAM, GUA, MAYA, VER
500	22	41026244	44351274	3325030	303	9	TEPE, GUE, YUC, ZAC, ZAPO, TAM, GUA, MAYA, VER
501	22	44441130	44493062	51932	3	1	SON
502	22	44935825	45484522	548697	89	6	YUC, ZAC, SON, TAM, GUA, VER
503	22	45510714	45576719	66005	17	2	GUA, GUE
504	22	45614104	46204998	590894	234	8	TEPE, GUE, GUA, ZAC, ZAPO, YUC, MAYA, VER
505	22	46440915	46464526	23611	22	3	TEPE, MAYA, ZAPO
506	22	46629400	48224668	1595268	130	4	MAYA, TEPE, ZAC, ZAPO
